# Supplementary material for: Pyroptosis-Related Gene Signatures Can Robustly Diagnose Skin Cutaneous Melanoma and Predict the Prognosis
Source: Front Oncol. 2021 Jul 13;11:709077. doi: 10.3389/fonc.2021.709077 (PMC8313829; doi:10.3389/fonc.2021.709077)
Supplement: Supplementary Table 1 — Pyroptosis-related genes. [file Table_1.xlsx]

## Sheet: PRGs
DEGs (Tumor v.s. Normal)
gene	conMean	treatMean	logFC	pValue	FDR-qValue
NAIP	50.4995	2.97376	-4.08591	3.88186e-168	7.76373e-167
GSDMC	81.7641	8.02345	-3.34917	1.4624e-155	3.656e-155
GSDMA	86.9328	15.6197	-2.47653	1.99624e-144	4.43609e-144
GSDMB	65.1198	17.4849	-1.89699	3.96936e-166	2.64624e-165
NLRP1	100.757	31.2777	-1.68767	1.58184e-167	1.58184e-166
IL18	118.969	39.7485	-1.58161	4.96885e-164	2.48443e-163
CASP4	99.8836	69.0936	-0.531695	2.09709e-157	5.99168e-157
FOXO3	76.1316	61.9867	-0.296537	6.49638e-65	9.28055e-65
PYCARD	107.901	93.2681	-0.21025	1.0431e-16	1.098e-16
APIP	51.8881	44.936	-0.20753	2.46606e-38	3.28808e-38
CASP1	72.381	68.9166	-0.0707599	0.0319913	0.0319913
GSDMD	77.4916	86.3605	0.156331	1.67445e-29	2.09306e-29
DHX9	99.4368	116.591	0.229605	2.13202e-124	3.8764e-124
GSDME	27.5859	42.8511	0.635401	2.36126e-27	2.77796e-27
CASP3	47.8131	78.5203	0.71566	6.40478e-158	2.13493e-157
NLRP9	0.124887	0.27904	1.15985	4.38133e-17	4.86814e-17
NLRP3	8.58179	20.2324	1.23731	4.69725e-75	7.82875e-75
IL1B	8.00096	25.3384	1.66308	1.14267e-67	1.75795e-67
NLRC4	3.38877	18.7756	2.47002	1.33578e-158	5.34311e-158
AIM2	3.69559	45.0676	3.60821	2.53002e-134	5.06005e-134
