# Supplementary material for: Pyroptosis-Related Gene Signatures Can Robustly Diagnose Skin Cutaneous Melanoma and Predict the Prognosis
Source: Front Oncol. 2021 Jul 13;11:709077. doi: 10.3389/fonc.2021.709077 (PMC8313829; doi:10.3389/fonc.2021.709077)
Supplement: Supplementary Table 6 — Risk scores of each dataset. [file Table_6.xlsx]

## Sheet: TCGA-SKCM_Training
	n=318
id	survival_time	status	GSDMD	GSDME	CASP4	GSDMC	NLRC4	APIP	AIM2	CASP3	IL18	riskScore	risk
TCGA-BF-A1PX	0.772603	1	92.1055	34.4402	88.8594	81.3374	16.5418	32.3487	76.5718	78.0465	82.2956	0.303319	high
TCGA-D3-A2JG	9.46027	1	68.9234	47.2377	83.2151	1.89663	14.9127	51.8292	51.2275	81.2019	18.6325	0.182292	high
TCGA-ER-A2NE	1.67945	1	86.9457	54.2669	55.3261	3.59492	7.99276	56.9113	12.9292	91.6568	6.25553	0.217946	high
TCGA-D3-A1QA	7.57534	0	66.7676	72.5844	71.4854	4.09814	19.5538	44.6187	23.4909	78.3338	24.3491	0.208221	high
TCGA-EE-A29B	7.09041	1	92.6369	66.496	75.0346	8.25753	9.90583	43.31	11.2966	70.2369	24.1969	0.235802	high
TCGA-FS-A1ZF	1.28767	1	80.3959	31.9385	58.3379	7.00899	11.0883	37.1515	14.8572	68.0518	14.8466	0.265115	high
TCGA-BF-A3DN	1.96438	0	87.3735	36.614	76.5197	4.98726	10.3314	37.9558	6.01789	77.9276	15.2173	0.24784	high
TCGA-WE-AA9Y	1.0137	0	53.3478	64.7765	70.5955	5.89985	12.1968	44.6985	20.7551	71.2418	36.739	0.276105	high
TCGA-D3-A2J8	5.45753	1	117.863	58.2879	92.6877	55.6202	30.6018	48.4253	106.863	87.0867	42.2733	0.11664	low
TCGA-QB-A6FS	0.60274	0	106.473	70.5398	60.1961	6.278	22.4851	32.5204	58.7738	48.2788	50.2554	0.15726	low
TCGA-EE-A2M6	10.7726	0	57.7939	21.3033	62.9623	2.37969	33.4139	54.1688	30.9781	85.4261	46.5493	0.140626	low
TCGA-FR-A7U8	2.32055	0	99.9199	20.1568	40.6389	0.499048	15.9663	53.108	20.6639	70.8228	14.0666	0.170558	high
TCGA-FS-A1Z0	16.8877	1	95.8164	14.6317	71.0638	0.400822	30.9317	52.997	54.1246	94.5236	58.1062	0.101814	low
TCGA-EE-A2MQ	3.60274	1	53.5572	55.4191	63.1018	3.18142	19.798	57.9438	10.8485	72.2525	32.4902	0.210152	high
TCGA-3N-A9WD	1.08219	1	100.988	10.92	77.8599	3.23522	13.0805	51.0552	34.8915	75.6274	48.7245	0.163918	low
TCGA-EE-A2MI	17.0548	1	68.9298	41.9992	48.3641	0.796518	28.541	47.0355	94.0573	84.9725	63.6124	0.126816	low
TCGA-DA-A1I0	1.6274	0	102.738	103.938	64.79	4.72377	16.9394	35.0421	28.6364	54.3969	31.9146	0.195993	high
TCGA-EE-A2GR	3.56438	1	76.037	10.8613	84.3778	0.799129	2.86372	45.0365	3.31382	81.6346	4.00294	0.280459	high
TCGA-EE-A2GU	7.90137	0	73.5714	13.511	44.8599	4.20063	24.2636	54.1688	40.0736	67.2547	41.4331	0.15989	low
TCGA-XV-AB01	1.10411	0	87.3019	110.654	76.8613	3.02521	10.7524	34.0223	18.1836	46.8638	30.904	0.255155	high
TCGA-FS-A1ZM	8.43836	0	88.3263	48.156	67.368	4.42293	28.1374	38.5042	116.177	81.5316	50.9193	0.112384	low
TCGA-ER-A1A1	8.75616	0	97.0659	28.541	75.7079	0.499048	29.2477	48.2661	86.6107	103.02	86.9901	0.0960505	low
TCGA-IH-A3EA	1.43562	0	71.8278	46.9313	59.5269	5.03335	20.4918	36.3167	19.6974	69.8278	36.9089	0.222303	high
TCGA-D3-A5GR	14.8603	0	98.4487	27.2723	75.1604	0.461948	15.5057	46.188	69.1172	90.6712	63.4576	0.142477	low
TCGA-WE-AAA3	1.64384	0	88.5913	14.7774	46.9198	3.93198	26.6933	36.462	31.6516	65.4277	42.5858	0.166413	low
TCGA-XV-AAZW	1.07671	1	91.2107	57.7693	85.0673	63.6764	9.69408	47.9412	17.281	77.3619	37.0284	0.336504	high
TCGA-EB-A3Y6	0.345205	0	86.4984	32.3605	55.5522	8.50991	16.596	46.7159	72.7248	82.9173	25.0052	0.166965	low
TCGA-BF-AAP1	1.12055	0	69.03	46.0098	47.0724	0.972024	9.04591	45.2006	55.6392	89.1488	16.8147	0.229774	high
TCGA-FS-A1ZE	3.87123	1	68.9298	30.2738	57.004	0.143482	6.61117	52.1548	2.08613	62.7706	12.1484	0.273798	high
TCGA-EE-A2M7	2.40274	1	91.0849	37.0233	72.3525	0.169512	15.3581	33.7782	36.5471	66.2247	27.5189	0.197901	high
TCGA-EB-A41B	0.79726	0	45.342	64.402	36.4433	0.0637966	12.9187	59.6656	14.4072	65.2966	16.565	0.261853	high
TCGA-FS-A4F8	14.5699	1	105.525	37.0148	81.6667	0.112683	19.074	38.954	53.6936	105.113	60.3992	0.138394	low
TCGA-GN-A4U4	3.27945	0	96.3822	25.3833	88.8039	1.77367	14.3611	53.0832	18.8164	80.4431	19.9141	0.166184	low
TCGA-ER-A19H	12.6959	1	111.237	55.9271	95.4196	0	22.8517	49.9161	25.5248	88.1278	32.9774	0.12209	low
TCGA-D3-A2JL	14.2986	0	96.8832	77.7243	73.4492	3.12586	24.5107	36.0547	40.9687	78.9789	68.957	0.152134	low
TCGA-EE-A20H	14.0219	1	61.2934	12.4641	35.7213	4.75221	6.77496	47.1573	6.68112	77.197	18.785	0.313366	high
TCGA-WE-A8K1	4.08767	0	98.1774	70.4571	69.5874	1.8644	14.8428	47.8616	65.8892	84.6894	51.5289	0.151193	low
TCGA-DA-A1HV	4.11507	0	93.0869	49.6874	67.2286	11.0184	27.4205	42.1713	64.6611	87.8899	70.8496	0.133857	low
TCGA-D9-A3Z3	1.85753	0	94.7053	66.8594	67.4621	3.70238	15.1465	34.4345	39.1992	83.2909	56.7118	0.196015	high
TCGA-D9-A4Z3	1.38356	0	33.0023	59.2336	88.5823	2.20065	21.6973	55.5767	16.8373	56.4849	29.515	0.223563	high
TCGA-ER-A3EV	3.91507	1	53.7921	49.3841	82.2956	0	14.6187	40.5589	19.289	72.2181	17.4623	0.253616	high
TCGA-EE-A17Y	2.26849	1	81.1068	30.6376	53.218	5.34746	11.2995	36.8489	121.907	74.4699	13.4931	0.177886	high
TCGA-D3-A5GN	11.3123	0	105.711	25.1112	54.6026	7.45699	16.2453	47.5191	116.606	94.0786	36.9388	0.122259	low
TCGA-EE-A3AF	1.15068	1	91.9062	86.3087	62.2607	7.06424	24.2173	43.3275	73.7289	71.8964	45.0117	0.14066	low
TCGA-D9-A1JX	0.591781	1	92.5667	15.0276	59.2788	0.547727	23.9325	35.6371	61.5597	86.8564	46.1257	0.144806	low
TCGA-D3-A3C7	3.91507	0	91.518	42.7382	65.008	4.47429	29.8103	35.7522	88.1811	67.6349	74.1236	0.121889	low
TCGA-EB-A3XF	0.761644	0	100.651	59.8676	90.2544	29.8698	25.6924	46.3166	54.9526	82.5889	42.2921	0.14799	low
TCGA-EB-A5SF	1.01096	1	81.0441	52.6585	69.7862	71.944	5.46005	19.2802	1.56647	48.8853	74.888	0.621019	high
TCGA-EE-A3J4	10.6	1	82.1581	13.2465	86.4122	1.91913	18.3833	48.2602	31.4063	79.5317	28.009	0.167977	low
TCGA-EE-A2ML	18.0548	1	72.1768	37.2538	65.7313	1.75968	21.8321	49.372	38.0356	84.0918	43.5545	0.167776	low
TCGA-WE-A8ZX	2.71507	0	91.8961	39.0329	84.0749	2.23015	21.9802	54.716	56.4372	82.6962	43.9089	0.126104	low
TCGA-EB-A551	1.61644	0	64.4348	12.3063	76.3483	2.4284	26.6933	50.5423	88.9709	82.1172	89.5271	0.127008	low
TCGA-FS-A1ZH	2.72877	1	103.232	13.5757	72.2322	4.27673	29.4399	33.4492	70.5331	89.2874	45.2503	0.11802	low
TCGA-EE-A2GM	6.29041	0	84.9044	53.9893	58.9559	0.504459	12.0745	40.8288	15.5853	77.5203	22.8871	0.229046	high
TCGA-HR-A2OG	0.0191781	0	89.9969	41.8812	78.2731	3.19047	22.9913	43.304	48.818	91.6668	39.4867	0.144921	low
TCGA-D3-A8GB	2.56986	1	103.034	53.4096	95.5732	5.26475	16.9211	38.7603	57.0673	83.6856	58.4886	0.152635	low
TCGA-EB-A24C	1.73151	0	81.6186	50.7214	66.9648	20.4137	8.18073	48.8433	20.8197	72.4931	36.7751	0.267957	high
TCGA-EB-A44P	1.03014	0	96.2372	38.9049	75.4385	7.25553	14.9831	39.8825	13.0946	79.9725	11.3367	0.205355	high
TCGA-ER-A197	1.16164	1	82.4419	87.8899	58.7738	14.8751	39.5041	37.0976	64.4867	69.5124	57.1174	0.125962	low
TCGA-FW-A3TU	4.63288	1	111.337	62.6292	60.9623	11.7627	4.40086	45.7515	66.2837	61.2934	21.9424	0.200376	high
TCGA-3N-A9WC	5.53973	0	110.463	5.21305	72.3873	9.50079	22.0521	41.069	54.2795	83.4781	69.6151	0.135525	low
TCGA-EB-A42Y	1.20548	0	92.2259	77.8976	85.4703	1.06134	9.7591	47.012	17.353	84.8784	19.5443	0.205239	high
TCGA-D9-A4Z5	0.59726	0	81.3541	43.6699	63.1608	1.9346	17.7794	35.2931	4.10412	56.6501	30.391	0.231904	high
TCGA-EB-A5SG	5.68767	0	96.3148	20.283	88.0737	3.69121	32.3309	44.7791	88.9796	94.7483	90.8834	0.0930461	low
TCGA-EE-A2GP	1.1589	1	92.6877	28.541	76.9428	3.96275	28.736	50.8462	31.1811	99.8056	39.5593	0.123432	low
TCGA-EE-A3AD	2.39726	1	89.639	51.9955	61.5031	5.05741	6.82704	42.4873	4.90904	95.2431	13.3152	0.257979	high
TCGA-GN-A4U5	3.16712	0	103.161	44.0935	80.9968	60.4236	11.9063	46.6358	86.6367	72.0361	64.1949	0.228254	high
TCGA-WE-A8ZY	4.12603	1	71.0284	58.8675	61.1017	0.930868	13.0832	41.1359	18.7628	92.5464	11.377	0.239769	high
TCGA-EB-A3XB	1.11781	0	76.8909	54.5023	62.5575	9.09909	16.3326	33.4906	90.3489	68.9435	36.5293	0.193791	high
TCGA-EE-A29H	5.3863	0	98.8628	64.6092	61.8854	5.51153	19.1593	45.6649	34.6686	94.6103	41.142	0.161383	low
TCGA-D3-A51E	14.5699	0	102.195	36.7269	64.8701	4.75028	22.1778	46.9251	85.9006	86.2739	51.9398	0.119493	low
TCGA-WE-AAA0	2.91781	0	100.765	42.7444	58.723	1.77213	20.4688	53.4826	56.165	79.8401	30.2795	0.130972	low
TCGA-D3-A5GS	1.51507	0	97.564	71.9649	72.486	5.54627	21.356	61.2412	37.303	72.323	51.4621	0.132831	low
TCGA-EE-A2A1	8.57534	0	99.0571	47.4205	72.8791	0.900544	26.7966	36.255	38.8384	75.7451	56.0326	0.140047	low
TCGA-EB-A82B	1.06849	0	98.6562	19.3595	76.2205	11.1861	21.6294	43.0583	14.8428	73.9433	38.8801	0.172074	high
TCGA-FS-A1ZZ	2.25205	1	57.6879	5.96955	15.6519	5.26116	14.5818	41.9311	20.9644	63.4315	18.8255	0.285381	high
TCGA-GN-A9SD	4.95068	1	92.0362	37.7305	75.1533	0.0687581	18.681	41.8874	35.3882	82.4006	55.9644	0.16498	low
TCGA-DA-A95Y	1.17808	1	71.353	59.0886	65.7774	0.607341	10.8258	42.5245	67.0377	72.5844	21.7767	0.210514	high
TCGA-EE-A3J8	2.86027	1	21.8274	36.8546	75.446	0	24.5445	38.6131	1.04057	86.0309	17.7644	0.273982	high
TCGA-BF-A1Q0	2.27671	0	96.3494	17.2054	59.2272	9.28781	13.8658	49.7677	57.7379	74.9389	37.1766	0.169711	low
TCGA-FS-A4F2	4.17808	1	82.9586	51.4557	54.5023	6.92102	23.3359	61.9549	63.2436	75.1456	26.7475	0.132279	low
TCGA-GN-A266	0.843836	1	91.4788	36.6908	75.8401	3.59334	27.7451	49.4826	97.0078	76.8242	62.7314	0.104272	low
TCGA-EE-A2A5	3.27397	1	98.1654	8.06921	63.5854	2.70881	18.4672	40.9901	5.51955	78.5539	21.3801	0.18592	high
TCGA-DA-A95Z	1.08493	0	98.07	8.41766	59.9323	0.898949	17.0421	53.4954	10.7482	75.483	33.3156	0.166078	low
TCGA-EB-A4IQ	1.13425	0	57.9994	36.7575	74.6852	72.9497	7.00899	33.121	13.0094	62.9368	74.3108	0.577293	high
TCGA-FS-A1ZU	2.2137	1	57.1422	12.6492	54.5526	2.2546	26.0327	51.4805	4.16773	89.3791	22.6247	0.190038	high
TCGA-DA-A1IA	5.49315	1	85.093	67.2094	55.9271	0	5.76581	39.6153	15.7251	53.3116	9.30692	0.275467	high
TCGA-ER-A195	2.95342	1	86.6972	17.227	69.3348	2.1304	32.7903	47.359	35.8368	88.6186	53.508	0.120222	low
TCGA-DA-A95V	3.9863	0	99.5419	78.0688	59.4319	1.37898	13.3679	44.9146	21.5296	45.7823	37.1701	0.198561	high
TCGA-D3-A8GQ	2.42192	1	62.8348	59.6276	63.3531	0.818884	14.8751	37.1334	20.5194	73.2624	9.61462	0.25578	high
TCGA-BF-A5EQ	0.884932	0	60.7975	71.4152	69.43	7.3388	17.2495	40.2795	23.184	78.7633	33.265	0.244872	high
TCGA-EE-A3AG	3.46575	1	90.169	42.0119	42.2856	1.43965	12.5134	49.6065	86.3691	53.4584	11.5048	0.166229	low
TCGA-FW-A3R5	3.07945	0	61.4774	19.2755	61.1523	11.3257	24.4311	45.7024	30.4491	83.0574	33.9922	0.196638	high
TCGA-DA-A3F5	17.6603	0	83.2986	31.2054	59.3037	0.199844	19.5829	38.8988	90.3113	67.4757	16.1915	0.152989	low
TCGA-EE-A182	1.22466	1	93.0664	68.0056	49.2057	24.3591	13.0946	28.6775	21.4789	59.0759	30.2738	0.293987	high
TCGA-FS-A1ZA	2.30959	1	77.497	53.8978	62.4298	4.00921	20.0184	32.4544	40.6447	74.1307	35.6063	0.204942	high
TCGA-EB-A44O	0.221918	0	71.6527	72.5215	56.7743	6.63743	11.5173	64.234	67.7614	88.8406	24.8253	0.176508	high
TCGA-EB-A6L9	2.07397	0	93.654	84.6038	67.6818	1.99806	15.947	36.9745	52.0505	59.5903	52.167	0.184256	high
TCGA-D3-A1Q1	1.38082	1	64.0658	13.7235	14.837	2.85249	17.8662	35.649	19.9104	71.3247	15.5522	0.264921	high
TCGA-GN-A8LN	1.65205	0	94.7801	64.7833	87.2216	0.107287	14.5912	48.4858	28.1374	79.8097	29.7652	0.169784	high
TCGA-EB-A85I	0.991781	0	99.8056	49.0404	90.8449	1.60454	11.3459	48.3947	29.0111	86.9544	19.2462	0.174583	high
TCGA-ER-A19G	25.1726	0	88.8594	21.3212	76.8757	2.78344	32.5568	52.9362	37.7675	85.5723	45.3054	0.111699	low
TCGA-EE-A2GK	4.56164	0	107.693	28.725	88.2902	2.2772	29.1748	46.004	92.5965	88.0556	79.9188	0.0900883	low
TCGA-EE-A3JA	4.43288	1	57.2116	31.5932	94.6948	0	23.9686	45.0839	52.851	83.5522	64.3312	0.162561	low
TCGA-QB-AA9O	1.50411	1	107.292	32.9318	78.2808	2.5744	19.8948	43.2419	57.2174	74.4913	58.3127	0.134724	low
TCGA-D3-A3ML	1.15616	1	40.2863	10.4326	64.6611	5.70277	11.6001	49.5747	8.0836	87.7298	7.60517	0.298172	high
TCGA-ER-A3ES	20.5863	1	85.1603	59.7043	57.4238	0	8.67169	35.6003	0	81.894	2.45177	0.274104	high
TCGA-EB-A3XC	1.78082	0	73.9071	83.9347	66.4767	59.4956	12.9768	59.4319	49.5384	90.2453	50.7652	0.280401	high
TCGA-W3-AA1Q	5.75616	1	50.2956	4.57412	81.9588	0	14.4459	51.0673	31.0886	73.7791	36.8858	0.221009	high
TCGA-EE-A29D	1.16438	1	85.0845	70.4918	49.6501	0.22582	14.9861	45.0173	50.5121	92.7276	27.7451	0.182865	high
TCGA-EB-A4XL	2.12877	0	85.4787	22.1586	81.8366	67.7346	6.49694	37.9319	34.2548	80.2311	80.9254	0.394825	high
TCGA-EB-A57M	1.09315	0	95.2327	58.0868	60.6852	40.7617	13.6518	40.0431	10.1086	44.9877	36.3587	0.300438	high
TCGA-GN-A4U9	1.84384	1	57.8126	50.7712	42.3347	0.0615361	19.9509	44.4776	5.26332	95.5292	24.9999	0.233994	high
TCGA-GN-A4U7	0.868493	1	89.232	98.3315	60.0961	1.60816	11.377	45.6114	43.0286	65.5933	6.38889	0.203405	high
TCGA-ER-A19M	5.08767	1	96.6646	51.9398	73.5573	4.74823	29.5718	51.2275	66.1452	78.7552	57.8126	0.108071	low
TCGA-EE-A29R	1.20548	0	101.483	16.7683	83.6352	2.48169	12.1135	40.0984	41.6986	83.8845	11.0184	0.177927	high
TCGA-YG-AA3O	3.16164	1	46.7404	91.2303	61.0954	0.0994811	10.8915	39.1498	25.6978	78.7865	30.84	0.30089	high
TCGA-GN-A26D	4	1	52.5663	31.2278	52.4249	0.856788	6.76696	49.805	83.544	84.268	26.7638	0.231093	high
TCGA-ER-A194	3.70959	1	94.8543	24.3491	73.0639	5.38368	20.0489	32.1027	27.1776	40.2372	38.2664	0.194106	high
TCGA-FS-A1YX	4.04932	1	92.6777	11.5206	88.3718	3.10621	17.3988	60.2283	24.0335	96.1592	21.6682	0.144431	low
TCGA-EB-A5UM	1.13425	0	99.3687	43.1138	70.9115	9.8235	8.18927	37.7491	22.8263	69.6354	40.335	0.238959	high
TCGA-FR-A2OS	1.00822	1	60.635	14.6711	69.3214	3.88288	14.0626	49.2122	51.0117	90.0066	14.9554	0.206108	high
TCGA-EE-A2GO	10.5671	0	78.1065	39.4381	62.7766	0.924027	11.6672	54.0452	108.817	74.7946	9.03113	0.152145	low
TCGA-EE-A3AB	10.2274	0	91.9469	58.2374	66.3767	3.97646	37.1937	35.3169	108.464	83.951	59.12	0.0949554	low
TCGA-BF-AAP6	0.890411	0	84.8013	61.8143	73.8358	1.26399	11.8511	50.9807	42.414	72.83	10.5038	0.187406	high
TCGA-FR-A8YD	3.02192	1	84.767	25.8678	60.0577	1.35275	6.04016	36.2606	3.26689	58.1254	23.5088	0.2901	high
TCGA-FS-A4F5	2.39452	1	41.3724	6.34412	53.2118	0.465559	11.7536	30.8984	75.3945	75.7079	17.7907	0.274963	high
TCGA-Z2-AA3S	8.08219	0	92.7783	20.0184	87.4786	0.419292	14.9582	61.3507	19.7628	98.3674	32.3605	0.149931	low
TCGA-WE-A8K6	1.33151	0	103.998	27.8817	82.7946	4.93464	12.8396	48.1191	54.515	66.1658	36.5162	0.158383	low
TCGA-D3-A3MO	0.778082	1	97.8807	26.7755	69.4779	0.0311314	17.4198	42.6779	69.0971	84.3263	13.2822	0.145073	low
TCGA-EE-A2GD	28.3452	1	76.6316	24.2687	81.6667	17.4198	31.0246	52.7513	13.2624	92.0362	35.5878	0.152268	low
TCGA-D9-A1X3	1.50959	0	81.6032	27.2774	78.9173	0.424904	7.74384	55.4946	0.300379	86.75	11.2517	0.223134	high
TCGA-D3-A1Q5	9.38082	1	83.3227	53.1573	54.6654	0	3.16765	39.7858	77.9349	85.3495	5.88126	0.227675	high
TCGA-ER-A19A	6.47945	0	96.4969	44.0135	85.1942	34.0166	40.3773	43.0404	96.609	92.5464	83.7019	0.0997415	low
TCGA-D3-A5GU	10.4329	0	87.7739	3.14959	68.3011	0.680499	20.2277	37.412	90.6047	87.6133	46.1384	0.140819	low
TCGA-EE-A2M5	1.80548	1	78.8019	68.382	81.0362	26.8176	30.7524	51.2651	96.8481	83.7924	25.4302	0.126032	low
TCGA-FW-A3I3	1.45479	0	88.5181	12.1566	43.6271	21.8223	14.4072	33.8252	7.83946	103.603	49.2944	0.271219	high
TCGA-GF-A6C9	1.31507	0	95.1237	44.3691	80.2625	5.34257	32.0856	45.824	99.7304	88.1371	81.091	0.0941376	low
TCGA-D3-A2JP	4.96438	0	105.541	17.3565	86.6807	0.802519	18.7731	50.1606	52.8809	81.2497	53.8797	0.127216	low
TCGA-OD-A75X	24.8247	1	93.9543	13.0832	77.602	3.40531	11.5546	56.215	20.0584	88.7294	30.7308	0.177055	high
TCGA-EE-A29T	30.8274	0	63.8648	47.9901	62.9809	2.55795	31.7155	53.8797	104.394	75.4094	62.9306	0.110235	low
TCGA-W3-AA21	8.75342	1	103.344	4.69607	84.8446	0	8.00261	44.5999	17.1584	72.4566	14.6187	0.198032	high
TCGA-EB-A5VV	0.586301	0	110.07	18.366	95.8059	0	27.0793	44.9932	106.343	87.4526	97.3425	0.0858353	low
TCGA-FS-A4FD	6.72329	1	63.91	8.6905	36.3286	3.42151	14.4424	44.5014	17.328	81.7635	28.5125	0.251556	high
TCGA-D9-A3Z1	1.28219	1	85.3753	76.6756	69.1717	4.76495	25.1112	57.1174	74.2241	88.564	70.8022	0.119012	low
TCGA-ER-A19B	8.2	1	93.5295	36.9809	73.8851	0.11511	8.3503	50.6787	98.4487	61.3507	12.9768	0.155468	low
TCGA-D3-A2J6	3.61918	1	97.9289	61.222	62.8152	4.86844	21.0769	32.2148	79.0328	74.802	27.7451	0.15355	low
TCGA-EB-A97M	1.13425	0	94.6948	16.583	67.3545	1.87466	12.5505	37.3636	64.2924	69.3894	24.2224	0.181976	high
TCGA-EB-A5KH	1.69589	1	79.9498	64.877	54.4406	2.42069	9.25836	35.4247	11.5867	63.7804	16.3752	0.28161	high
TCGA-GN-A26A	2.70685	1	92.0855	45.9171	79.748	3.62699	25.389	33.8794	148.13	75.1387	59.1643	0.105803	low
TCGA-WE-A8K4	1.39452	0	95.9928	71.6947	70.3676	1.28188	17.8152	48.5402	108.853	77.5944	46.1637	0.122815	low
TCGA-GN-A267	5.36986	1	84.9382	13.4591	63.9548	1.95423	22.511	39.8464	87.684	89.158	37.8347	0.137799	low
TCGA-RP-A690	0.0164384	0	89.5829	56.1084	70.1401	0	6.4345	51.179	0.567278	65.1847	42.9113	0.236339	high
TCGA-FS-A1ZJ	3.94795	1	44.3691	21.8885	51.4001	0.528127	12.6461	46.8701	21.1692	76.1471	30.9723	0.276847	high
TCGA-FS-A1ZP	6.2274	1	49.9289	29.3217	60.1961	0.382789	29.8399	39.572	25.0778	69.1717	43.1326	0.190825	high
TCGA-FR-A3R1	1.87671	0	87.8002	24.7159	73.2697	2.76716	16.4753	56.6065	31.3191	85.144	29.1837	0.160436	low
TCGA-GF-A2C7	0.0575342	0	66.6546	21.7995	57.0353	34.1241	8.64228	33.0803	0.441817	81.7394	35.8065	0.40948	high
TCGA-EE-A2MP	20.7205	0	102.308	14.9096	76.1245	4.44638	21.4789	49.6065	27.75	80.4589	46.3539	0.141713	low
TCGA-ER-A19E	1.08493	1	59.8301	23.1687	85.1104	4.12283	21.2564	45.8553	9.68907	86.767	27.9493	0.206527	high
TCGA-EE-A2MR	11.2	0	73.4632	21.4752	66.6152	0.250165	28.8977	37.2001	112.995	91.0945	83.2321	0.118294	low
TCGA-XV-AAZV	1.12877	0	93.8303	39.2982	79.3747	60.6852	31.3652	50.7088	104.056	91.3198	79.9262	0.140162	low
TCGA-D3-A51J	12.0932	0	113.057	32.4964	77.0853	2.50862	27.5966	51.3261	48.248	84.3439	71.7016	0.103165	low
TCGA-ER-A42H	1.16712	1	63.6249	10.8229	80.8777	0	6.53083	38.4068	1.05475	74.6355	18.0095	0.304265	high
TCGA-BF-AAP8	1.22466	0	113.761	32.227	70.4984	2.10884	17.4327	44.8105	11.334	72.1698	29.2201	0.160851	low
TCGA-D3-A1Q4	9.33699	0	99.2411	33.6523	74.4986	5.02622	22.817	49.5013	13.7311	69.7862	27.647	0.152316	low
TCGA-EE-A29G	6.00548	1	67.368	15.8322	70.5056	59.7292	12.7386	27.1185	23.1988	80.388	97.2272	0.428945	high
TCGA-D9-A6EC	5.52055	0	99.7055	73.9643	52.5733	1.04233	17.5122	56.8237	12.3482	74.9389	24.0892	0.163472	low
TCGA-FS-A4FC	4.53425	1	44.4355	10.6726	73.871	28.4106	10.1086	40.5045	13.908	75.0273	51.695	0.378891	high
TCGA-DA-A1I2	13.9397	0	94.7589	38.0236	77.7018	0.200622	17.0441	47.9036	62.6222	86.767	30.7705	0.143168	low
TCGA-ER-A3PL	2.76712	0	79.151	39.951	74.3108	0.386265	18.5931	36.8546	33.0207	88.0091	31.08	0.191791	high
TCGA-DA-A960	2.20274	0	77.0175	58.0182	62.9873	0	25.5115	49.9835	0	74.3536	16.4716	0.172842	high
TCGA-BF-AAP4	0.917808	0	87.7207	60.4236	63.7992	7.04185	17.0973	34.2366	86.7852	81.7635	29.462	0.172829	high
TCGA-EE-A29S	5.10685	1	81.6346	16.8147	37.823	2.8947	25.9208	48.407	39.797	76.1761	32.7958	0.153797	low
TCGA-D3-A2JA	9.6274	0	105.541	49.2735	75.5907	2.74627	35.5212	40.2372	99.2279	84.1664	62.6031	0.0856829	low
TCGA-EE-A3AA	10.3589	0	90.7579	32.4661	69.4024	7.09306	19.8972	57.6055	60.1644	83.4043	46.47	0.13607	low
TCGA-DA-A1I4	2.99452	1	80.4667	76.4447	75.9636	6.93396	36.0606	48.4135	78.9711	77.2414	55.1707	0.10523	low
TCGA-FS-A1Z4	2.33973	1	83.4119	17.9438	73.8428	3.25292	26.8556	48.8609	61.2161	93.4148	55.8831	0.125596	low
TCGA-EE-A29W	16.2521	0	78.1212	55.5891	83.7019	0.186731	16.1656	49.8914	3.23388	77.1756	17.4787	0.199939	high
TCGA-RP-A694	0.0575342	0	85.848	66.2643	59.8051	1.33751	18.7925	51.2957	33.3664	83.8008	44.6681	0.166337	low
TCGA-EE-A3AC	4.30137	0	91.2701	31.3137	64.0917	1.67024	25.2216	45.042	38.3033	74.2028	42.0454	0.143778	low
TCGA-D3-A3C6	4.83836	1	100.586	21.4502	80.5705	0.930645	13.6977	49.8168	39.1625	92.417	17.0936	0.156541	low
TCGA-FW-A5DY	1.60822	0	98.9721	29.0288	77.0247	2.37818	18.9834	49.7677	59.0246	91.7773	58.2374	0.133243	low
TCGA-EB-A3XD	1.17808	0	67.7818	67.4486	66.0796	82.1251	9.35865	29.163	13.0125	55.8831	98.4978	0.591404	high
TCGA-EE-A29Q	5.56164	1	82.9742	48.812	64.1231	0.133146	20.599	29.5025	6.99788	83.9347	17.0401	0.216482	high
TCGA-ER-A2NH	3.46301	0	102.598	54.1069	84.4443	8.06014	33.6582	48.2041	60.9304	83.6269	73.2134	0.0992506	low
TCGA-D3-A8GM	8.92877	1	85.5723	58.9687	57.85	5.06849	20.6216	47.55	29.8764	90.2544	37.7918	0.172228	high
TCGA-EB-A3HV	0.106849	0	88.6928	47.1454	70.8496	56.3283	16.5538	35.9311	23.5461	50.088	67.8086	0.319356	high
TCGA-EB-A6QY	1.04658	0	55.9075	59.8236	66.1452	70.8095	13.0789	46.0399	25.9577	77.183	70.0996	0.429276	high
TCGA-EE-A2M8	1.64658	1	93.6022	42.2733	90.4991	1.04611	38.704	39.9316	75.5334	85.5301	83.0574	0.0899742	low
TCGA-EE-A2A2	3.06849	0	78.1977	45.9171	63.651	2.37181	21.3801	49.7117	36.1156	88.5275	40.2863	0.16453	low
TCGA-EE-A2MG	8.6	1	95.5626	57.4652	81.0125	4.31013	23.8095	42.1836	45.8614	95.027	63.9228	0.140235	low
TCGA-YG-AA3P	1.20274	0	23.0498	8.76065	15.8675	1.1911	11.8396	56.6865	14.1014	75.7008	21.5205	0.326811	high
TCGA-EB-A299	1.03562	0	92.4274	56.459	82.6881	82.9825	4.25656	35.0362	70.471	75.0346	89.4995	0.409939	high
TCGA-DA-A1I8	3.74795	0	91.2801	46.3539	77.2269	0	24.9746	43.1755	98.1896	72.5915	27.75	0.115494	low
TCGA-EE-A183	2.2411	1	89.0076	49.2184	58.5075	0.642288	19.6485	40.9287	40.6335	59.9826	42.7209	0.174717	high
TCGA-EE-A2MH	1.4137	1	111.993	10.8307	82.1899	1.64613	21.5879	46.4817	60.628	88.6186	49.1024	0.115929	low
TCGA-EE-A29E	5.31507	0	76.4823	63.9938	76.6013	3.59664	8.80369	52.1485	15.9329	79.9498	8.01947	0.232271	high
TCGA-EE-A2MN	3.96164	1	67.4621	19.6974	66.8862	11.405	29.0171	37.2182	54.9586	69.2327	51.6155	0.169772	low
TCGA-D3-A8GV	13.9753	1	91.2407	57.3425	83.4865	2.60413	8.01644	46.9499	44.8719	81.6828	10.3314	0.197305	high
TCGA-D3-A5GT	1.33425	0	86.2313	22.5035	59.3601	0.774133	11.0599	37.5833	1.56294	71.5769	19.6872	0.250706	high
TCGA-ER-A19T	0.739726	1	47.5747	50.0266	69.0707	0	32.1268	52.0505	30.5785	69.3214	48.9778	0.158196	low
TCGA-EE-A29A	5.27945	1	77.3247	41.069	58.3884	1.23991	7.93015	55.7961	3.36612	75.8175	12.3063	0.240424	high
TCGA-D9-A3Z4	1.42192	1	105.897	10.7805	58.5075	0.774475	17.9521	38.9713	27.7658	86.6451	31.0697	0.165522	low
TCGA-GN-A8LL	1.78082	1	104.796	72.8649	72.6684	3.33455	13.2465	73.057	9.54154	53.1202	13.2989	0.150405	low
TCGA-BF-A3DJ	1.27123	0	98.4246	19.2426	90.1031	16.6437	21.8179	51.2155	103.543	81.2817	41.3849	0.116542	low
TCGA-FS-A1ZD	4.46027	1	68.4286	44.7484	40.5225	0.0361181	15.4979	43.3767	29.515	59.1767	22.5817	0.231571	high
TCGA-WE-A8ZQ	4.98082	0	98.8752	56.7555	83.4284	0.0549171	11.9977	48.6936	12.5359	83.2573	7.60845	0.185182	high
TCGA-D3-A2JC	7.23014	0	99.1787	49.8417	76.3929	1.46477	19.3082	51.0117	44.8899	80.6101	45.8861	0.139517	low
TCGA-FS-A1YY	19.0493	1	86.1621	80.1291	72.4931	6.84087	12.8132	46.2554	16.5461	67.2815	24.3591	0.221006	high
TCGA-FR-A8YC	2.90137	1	98.5462	35.5336	88.7108	0.32783	14.1372	47.4459	27.0571	83.3475	30.5507	0.166663	low
TCGA-D3-A8GI	4.87671	1	103.274	58.0679	56.3213	2.29692	8.45518	43.1196	42.7086	69.3144	21.4315	0.200135	high
TCGA-XV-A9W2	1.14247	0	99.3431	48.7185	77.0929	76.7642	11.1606	43.9763	102.167	75.3287	70.6782	0.264507	high
TCGA-D3-A8GC	6.63288	1	60.679	45.8553	60.1961	2.27148	38.6675	37.6563	20.2883	71.8139	29.6519	0.154298	low
TCGA-ER-A196	4.89041	0	43.9826	60.8229	86.5503	30.2341	11.8621	37.2972	33.9866	81.1939	45.5331	0.352498	high
TCGA-D3-A3MV	3.77534	0	90.15	29.5936	72.9285	0.844112	20.7922	44.1607	51.0491	73.5573	17.1981	0.15102	low
TCGA-D3-A1Q9	2.63288	1	90.5953	14.1962	44.1244	4.23149	15.4906	52.1122	27.1007	82.0774	29.5882	0.182387	high
TCGA-FS-A1ZR	0.950685	1	92.7176	20.0328	85.6933	1.84619	11.1357	43.7742	15.8561	79.7784	27.0305	0.203132	high
TCGA-EE-A2GN	8.50959	1	85.3065	47.55	68.1594	0.818461	12.7984	36.4071	15.3195	80.8376	22.6837	0.229815	high
TCGA-D3-A5GO	11.4932	0	91.4985	47.1334	83.0988	7.36508	14.3579	53.5198	113.14	74.7069	45.1766	0.130547	low
TCGA-FW-A3TV	1.12603	0	87.2127	70.8973	74.3606	12.8333	15.0235	46.0829	23.8156	74.7583	41.0571	0.210046	high
TCGA-EB-A1NK	1.67945	0	85.6158	104.379	68.1193	47.3408	10.92	45.1148	15.3511	59.7233	44.3259	0.331377	high
TCGA-EE-A20F	7.63014	0	101.121	50.796	87.918	3.71773	22.6701	56.5168	54.1748	91.4684	43.8117	0.115469	low
TCGA-W3-A828	10.0904	1	96.0149	30.6432	57.2497	5.24566	20.8006	43.2544	12.2973	62.0251	34.6084	0.181115	high
TCGA-GN-A265	8.07671	0	93.2394	23.2434	71.7852	5.60727	29.9373	50.653	93.0042	88.3171	79.5237	0.0987857	low
TCGA-EE-A2MM	13.9918	1	62.3859	37.0053	61.1398	0.567863	16.5017	54.2916	76.3854	66.29	23.3619	0.171587	high
TCGA-W3-A825	5.25205	1	95.9499	29.828	75.5907	1.18985	24.8307	46.9817	28.2044	84.5444	42.4628	0.137605	low
TCGA-EE-A3AH	11.5671	1	82.7537	61.0251	73.1139	0.219636	9.96124	53.7862	40.7178	80.1763	7.76865	0.19126	high
TCGA-GN-A264	9.8274	1	69.1581	51.4001	78.8548	3.44329	7.98661	36.5103	10.6962	81.8695	25.9689	0.29002	high
TCGA-EE-A185	0.413699	1	71.9511	62.7382	64.1555	9.2484	6.77321	39.738	5.69158	67.7346	17.4499	0.317331	high
TCGA-FR-A729	18.4	0	106.088	60.4236	107.308	1.0653	18.9408	40.5653	47.5135	85.2627	55.2151	0.137642	low
TCGA-ER-A19C	4.07397	1	64.8098	15.7466	59.322	5.13779	12.9148	39.2172	53.5762	74.5208	18.338	0.234619	high
TCGA-BF-A3DL	2.10685	0	73.9071	83.9097	74.7659	1.52898	9.51755	37.9319	14.0844	63.3991	17.0121	0.271633	high
TCGA-ER-A19K	1.28493	1	85.5385	79.5866	75.649	48.1864	14.1504	45.5569	19.5568	86.5587	51.2041	0.288787	high
TCGA-EB-A24D	1.76712	0	70.6306	7.40108	52.4854	8.75624	14.3554	33.277	19.1687	71.2691	40.0187	0.271694	high
TCGA-EE-A29P	4.70137	0	65.3888	20.2454	81.6511	11.084	35.2633	48.1743	106.618	94.7272	73.1785	0.105517	low
TCGA-EE-A29C	6.58082	1	91.977	88.5364	47.7326	4.71873	14.6965	38.1279	10.3468	65.2179	24.903	0.23364	high
TCGA-WE-A8ZT	0.983562	0	92.5667	10.8959	86.7326	1.23219	14.9325	43.5909	6.89016	75.4239	17.0059	0.192568	high
TCGA-GF-A4EO	1.61918	0	94.8437	35.9404	94.513	2.34307	29.7196	51.7929	96.2817	99.6928	93.5708	0.0886434	low
TCGA-EE-A3JI	12.7342	1	78.7552	1.4721	108.518	0.515644	26.8282	53.9038	13.9146	95.0166	31.9146	0.133293	low
TCGA-D3-A2JK	1.00822	1	95.728	54.6909	70.4984	14.7867	5.84384	39.3412	0.00141546	64.3312	41.9153	0.289867	high
TCGA-WE-AAA4	1.85753	0	110.164	66.4697	75.9048	8.40861	37.9984	39.1375	60.8229	69.6904	51.167	0.097536	low
TCGA-DA-A3F3	0.873973	1	100.547	34.1241	53.5139	0.0735903	11.5258	48.4317	18.1126	77.4452	37.9103	0.191192	high
TCGA-FS-A1Z3	1.74247	1	76.1619	44.2415	74.5133	0.2294	9.57066	45.0299	48.1311	80.7907	13.1354	0.211569	high
TCGA-EE-A2A6	7.17808	0	88.2812	75.3209	82.4258	1.13839	16.2772	44.3868	63.3991	76.9279	41.4943	0.160489	low
TCGA-FS-A1ZT	4.43014	0	81.1146	12.327	47.6903	1.32714	21.8414	39.0329	38.6675	92.6576	46.2682	0.176034	high
TCGA-EE-A29X	1.49315	1	93.4148	63.3794	82.2797	4.16455	21.2855	33.0966	56.7932	68.1126	34.1122	0.163157	low
TCGA-D3-A3MU	3.31233	0	91.4788	77.7622	61.222	1.97902	12.6336	38.4381	43.6091	68.4151	30.7646	0.20531	high
TCGA-FS-A1ZC	29.7808	1	59.6155	32.884	60.8993	0	15.7839	46.4582	115.086	76.3251	11.3111	0.164524	low
TCGA-ER-A19W	12.3479	1	98.1537	17.0225	83.4369	5.72444	38.3454	51.8963	100.949	92.4073	85.0242	0.0739539	low
TCGA-D3-A3CB	13.8767	0	93.3312	38.0657	85.1274	0.724628	33.4077	52.9182	58.6027	81.4836	62.0813	0.0963403	low
TCGA-DA-A1IB	1.24384	0	90.2072	19.9982	79.702	10.7626	24.8509	44.4591	96.9173	88.4163	92.9832	0.120767	low
TCGA-EB-A5SE	1.09863	1	75.6421	61.974	70.7608	10.149	9.57802	50.3816	17.6023	82.198	23.7288	0.245949	high
TCGA-EE-A29V	2.15616	1	100.728	76.9726	57.5683	31.9786	8.03349	37.3335	42.0673	68.6116	17.1759	0.277531	high
TCGA-FS-A1ZS	12.4	0	91.3096	59.698	62.7766	1.2777	24.7252	41.7457	81.1384	96.1592	23.326	0.127544	low
TCGA-EE-A20B	11.1507	0	88.6744	23.4004	62.9809	4.00661	22.3177	40.7739	34.0815	74.5563	41.2089	0.16798	low
TCGA-GN-A268	5.23288	1	33.8497	45.6114	34.9398	2.4841	20.7783	63.7549	7.52793	87.1854	12.3359	0.232778	high
TCGA-EE-A2ME	8.60548	1	94.3418	35.7275	82.2956	1.50591	33.2954	38.1815	94.2259	91.7773	86.1259	0.0969416	low
TCGA-ER-A19F	2.19726	1	85.3235	44.9085	62.8472	3.8439	21.356	47.1027	41.3001	76.6977	41.5746	0.161828	low
TCGA-EB-A6R0	1.27945	0	93.3111	49.4026	87.7298	2.71164	12.8007	44.7107	107.778	87.918	26.4303	0.140036	low
TCGA-ER-A42L	12.4192	0	95.4529	21.2513	75.8477	3.35396	37.6376	49.8971	44.8105	74.6063	63.9037	0.0972511	low
TCGA-D3-A2JD	0.989041	1	91.8663	58.6593	64.5902	5.18376	12.6195	27.911	29.1871	51.4557	31.1067	0.245747	high
TCGA-EE-A3JD	2.27945	1	67.9079	35.3939	82.4006	3.3323	35.6607	51.179	105.572	88.0369	77.2678	0.095299	low
TCGA-DA-A3F8	1.34795	0	102.781	6.30373	89.8379	8.43125	36.9118	46.3046	68.341	95.8608	70.7541	0.0879884	low
TCGA-FS-A1ZY	2.25753	1	79.1966	37.1515	62.6539	0.533948	4.52603	44.1488	3.79271	69.1581	7.76865	0.28371	high
TCGA-D3-A3CE	5.01918	1	104.826	16.8666	85.4787	0.67942	23.7233	49.451	43.1695	89.6956	42.6291	0.118734	low
TCGA-WE-A8K5	5.09589	1	100.728	46.3046	85.119	2.72102	11.9165	48.4253	62.4433	89.1396	42.967	0.153918	low
TCGA-D3-A51H	4.69589	0	112.237	12.6256	88.3442	1.78818	20.9773	105.648	104.365	90.1031	95.7723	0.0556475	low
TCGA-EE-A2A0	3.90137	1	41.7225	37.4605	90.4799	7.21643	35.3647	57.4491	58.2374	92.5164	58.4134	0.129816	low
TCGA-BF-A5EO	1.92603	0	89.8	65.7511	67.5083	34.5714	12.7229	44.6985	22.2113	57.8377	19.702	0.271743	high
TCGA-RP-A693	0.0273973	0	103.923	9.39598	74.3896	8.48498	24.0705	46.7283	97.5877	81.571	55.6328	0.109329	low
TCGA-BF-A1PV	0.0383562	0	107.458	16.2231	68.8893	7.67568	12.8069	50.3015	1.65237	86.3602	13.0805	0.187981	high
TCGA-3N-A9WB	1.41918	1	97.5285	61.8014	79.5155	9.51158	10.8731	51.6461	11.8425	88.0276	16.9941	0.201845	high
TCGA-D3-A8GR	10.8027	1	50.5669	31.0833	44.5867	0	21.488	27.7713	90.7201	59.3601	39.4444	0.210649	high
TCGA-Z2-AA3V	1.33151	0	107.83	75.2992	63.7866	0	18.3165	36.6078	38.5777	50.4808	51.1728	0.166686	low
TCGA-DA-A1IC	5.67397	1	79.1282	90.6712	64.9164	21.918	11.3671	44.8352	40.8475	67.1825	35.4488	0.255236	high
TCGA-EE-A3JB	16.8164	0	91.419	34.363	53.7986	2.44222	34.297	63.3991	111.651	75.3507	39.9069	0.0778118	low
TCGA-ER-A19S	4.12329	0	98.2609	19.9359	85.4349	2.38859	30.8627	42.1411	114.261	90.6616	79.5317	0.0889711	low
TCGA-EE-A2GL	6.63836	0	72.5634	8.14083	84.1584	0.678739	23.5461	44.2415	58.2944	84.7243	42.8438	0.148814	low
TCGA-EE-A3J5	3.07945	1	92.3664	62.2481	68.835	2.67729	23.7587	37.5092	44.2709	80.8463	50.0569	0.155565	low
TCGA-D9-A149	4.55616	0	85.8133	31.757	75.365	5.74568	20.727	35.8729	75.8695	71.9649	38.5166	0.159652	low
TCGA-EB-A4OY	1.62466	0	89.9219	48.7311	39.1871	9.88149	10.3414	42.5121	8.13703	53.0467	21.6632	0.266426	high
TCGA-BF-AAP2	1.10959	0	88.2722	21.0227	74.0224	13.3951	10.5553	53.0645	25.1628	69.9088	37.5894	0.212272	high
TCGA-EE-A2MU	4.43836	0	87.2038	65.646	74.1878	6.95714	24.7365	38.2664	62.725	78.3419	52.1425	0.150641	low
TCGA-EB-A553	0.619178	0	65.4338	74.8954	67.4686	2.46459	20.3399	17.614	26.4666	80.168	40.7739	0.262695	high
TCGA-EB-A4OZ	1.69863	0	104.689	37.7798	78.3575	65.7247	18.8947	18.2157	70.285	59.6276	83.4455	0.284911	high
TCGA-EB-A5SH	4.50137	0	66.774	22.4433	36.0425	0	14.2955	32.9665	10.1441	59.5579	22.6064	0.284702	high
TCGA-EE-A3J3	14.3479	1	104.217	13.2465	84.4282	1.52672	17.4516	46.3787	87.6396	94.502	35.0421	0.120809	low
TCGA-EE-A29N	1.55068	1	60.5259	85.6158	67.4151	2.96847	23.7124	39.5658	85.8044	71.8209	47.8316	0.1678	low
TCGA-EE-A2GS	6.76712	1	103.148	33.4258	81.9984	0.605216	12.6679	50.0266	89.7236	85.0409	24.4904	0.131897	low
TCGA-EB-A550	0.723288	1	78.639	41.4458	85.4435	94.417	6.31931	32.2438	26.7101	83.2986	63.7928	0.557282	high
TCGA-EE-A181	2.81096	1	107.028	63.0695	72.3092	2.16839	26.8282	41.6359	51.0053	75.9343	50.6411	0.122659	low
TCGA-EB-A5UN	4.33425	0	77.9728	68.0722	68.7071	7.17449	14.9582	61.8339	99.3687	74.4986	7.68666	0.142822	low
TCGA-D3-A2JH	3.50685	0	115.8	47.7879	80.0192	4.98409	28.736	49.5078	54.8526	93.1169	63.6827	0.0993179	low
TCGA-GN-A262	10.5397	0	89.8471	4.27888	73.1991	2.46747	10.3602	42.6536	1.41212	92.3868	0.0168345	0.227514	high
TCGA-D3-A2JN	5.53973	1	111.691	16.8333	72.5564	10.6532	25.0477	53.0467	117.363	72.1067	35.8181	0.0923037	low
TCGA-D3-A2JF	5.1726	0	113.183	14.0483	73.5428	0.222928	18.9656	66.7408	95.0588	89.158	55.583	0.0891083	low
TCGA-D3-A3CC	7.24384	0	84.8614	62.6162	64.4348	9.11076	19.078	49.0463	7.99813	75.0573	37.4605	0.198028	high
TCGA-D9-A6EG	1.91233	1	77.799	82.4086	45.1453	1.5651	11.3872	52.4184	9.11076	86.8121	14.0666	0.232174	high
TCGA-BF-A9VF	1.20548	0	73.0993	71.0567	65.718	28.8036	11.1309	22.3226	8.64437	62.2481	45.5995	0.391292	high
TCGA-YD-A9TA	4.09863	0	67.9212	23.4862	66.0271	7.37641	33.6396	34.0288	23.4261	69.199	50.8706	0.171345	high
TCGA-W3-A824	19.0137	0	119.676	6.71436	91.2005	2.93924	20.6259	46.5679	54.8588	86.3953	36.1823	0.114087	low
TCGA-ER-A2NG	4.08219	1	90.71	58.3884	62.7578	7.14218	28.2017	46.8328	90.6712	78.8935	53.9219	0.115795	low
TCGA-GN-A8LK	4.17534	1	84.9044	77.4747	51.8543	0.416755	5.6053	41.7281	11.1431	67.5415	4.85291	0.275965	high
TCGA-EB-A5UL	1.4411	0	91.2701	51.7752	49.5879	2.30545	17.4516	47.8976	75.8251	86.3251	41.5685	0.149503	low
TCGA-D3-A1Q8	2.33973	1	76.5646	38.2241	62.6994	3.28328	28.26	57.2366	43.8117	81.0991	43.199	0.131043	low
TCGA-FR-A7UA	3.18904	0	107.34	45.7515	87.0427	1.78899	40.0491	44.393	103.616	91.3393	99.082	0.0692297	low
TCGA-EB-A44N	0.561644	1	94.3208	26.0746	73.3694	92.0953	10.0691	40.5102	43.9701	86.8745	93.1479	0.396022	high
TCGA-EE-A3J7	5.33973	0	89.9688	43.3767	31.8328	0.0306076	25.7296	47.7208	12.3818	85.7186	9.311	0.160846	low
TCGA-BF-AAOU	1.30411	0	97.0316	64.8034	70.9389	12.6112	9.32849	39.7071	81.8446	75.7302	20.2063	0.193491	high
TCGA-ER-A193	2.61644	1	79.8866	87.9361	68.2675	2.64934	20.8106	49.8662	37.0849	79.6241	46.4272	0.166912	low
TCGA-DA-A1I1	16.2767	0	92.3868	17.8662	71.1256	2.80602	27.1454	22.4148	46.2682	84.7411	43.0708	0.161793	low
TCGA-D3-A2JB	14	1	101.483	53.5885	75.7008	0.885097	17.3433	46.1447	77.2193	99.0087	69.1104	0.130605	low
TCGA-EE-A20C	12.6055	1	78.2206	32.3954	91.1716	0.149777	19.2025	55.9759	2.48618	87.4786	20.8887	0.17049	high
TCGA-D9-A4Z6	1.53699	1	87.6396	60.8487	50.8341	0.166637	7.19329	30.5958	4.31247	77.4299	6.06326	0.293166	high
TCGA-EE-A2MD	3.93973	1	86.6107	57.3553	57.4868	2.17353	17.7951	57.0982	26.0914	94.9834	34.6435	0.16375	low
TCGA-BF-A1PZ	2.33699	0	94.8328	45.2562	59.322	4.04754	13.7491	41.6669	40.1046	73.5647	15.5319	0.192972	high
TCGA-D3-A8GD	1.96712	0	95.6064	28.558	76.7196	3.29115	23.9989	43.8551	58.7982	87.7908	88.776	0.130166	low
TCGA-WE-A8ZR	0.750685	1	71.1322	29.377	53.6439	1.40512	10.2734	37.6129	28.3706	86.4637	22.1823	0.257742	high

## Sheet: TCGA-SKCM_Test
	n=136
id	survival_time	status	GSDMD	GSDME	CASP4	GSDMC	NLRC4	APIP	AIM2	CASP3	IL18	riskScore	risk
TCGA-HR-A2OH	5.49041	1	104.027	15.9833	84.0584	1.92505	42.5492	43.5664	109.775	89.8097	71.262	0.0661688	low
TCGA-D3-A51F	4.64384	0	113.761	45.2255	96.1483	7.12477	42.2617	45.1821	90.5376	89.7908	102.074	0.0672944	low
TCGA-D3-A3C8	3.86027	0	101.965	31.0071	94.417	11.9611	34.5063	49.5201	121.487	92.0659	92.7276	0.0770603	low
TCGA-DA-A3F2	1.8	0	103.908	66.6152	80.6101	0	47.618	38.9414	47.4025	72.6968	85.384	0.0794665	low
TCGA-ER-A19P	13.5068	1	99.4314	16.4291	88.3893	2.58688	33.8019	46.9071	82.8113	93.986	94.7377	0.0873507	low
TCGA-FR-A44A	14.5178	0	100.702	39.9822	84.0749	11.6437	32.0792	54.1748	97.6105	88.7108	84.4952	0.0876545	low
TCGA-W3-AA1V	3.50685	1	92.046	68.984	49.366	0.587255	34.2366	55.9206	91.8961	87.5872	43.1447	0.0889449	low
TCGA-FR-A7U9	1.56438	0	101.656	56.7622	70.1751	5.77776	37.9984	47.5385	65.0204	99.6174	55.4512	0.0897142	low
TCGA-EE-A2GE	13.4192	0	97.4711	45.0779	77.8066	4.93868	34.5539	41.7169	90.5665	89.639	64.0074	0.0945818	low
TCGA-EE-A3JE	4.27945	0	81.3215	27.151	95.0053	12.3716	33.5329	44.8036	120.063	83.5776	78.4546	0.0965705	low
TCGA-D3-A8GJ	20.1151	0	118.404	7.52793	79.2276	3.9663	21.5834	49.4826	95.7949	80.4667	73.3767	0.0977162	low
TCGA-D3-A8GS	9.76438	1	101.214	28.4333	84.1081	1.67446	21.6583	54.3658	105.19	93.1883	60.3234	0.09821	low
TCGA-GN-A4U8	4.07397	0	111.06	29.0637	81.2659	0.357869	25.4302	57.2054	54.1688	89.8661	63.0065	0.0984192	low
TCGA-D3-A2J9	1.98082	1	107.509	10.992	93.9133	5.39568	29.2596	42.9113	72.9639	92.5464	94.7053	0.0994426	low
TCGA-ER-A19N	3.67397	1	100.406	65.718	80.2781	8.74375	37.1458	51.9464	36.4374	82.9173	67.5083	0.100156	low
TCGA-FR-A728	1.59726	0	114.549	42.751	84.9725	2.99912	26.7808	45.3544	77.3619	70.1469	40.3283	0.100559	low
TCGA-EE-A2MK	13.2192	0	102.295	46.3471	88.9152	4.31125	24.7207	49.5384	98.0936	84.7243	55.4015	0.100713	low
TCGA-EE-A2MC	5.12603	1	97.3194	64.1428	81.3293	4.09157	28.752	50.9991	77.9276	96.9173	53.8797	0.101751	low
TCGA-D3-A1Q7	11.1041	0	96.5307	23.0688	78.1599	5.92634	30.1322	47.9532	76.9428	99.3687	65.2834	0.102531	low
TCGA-EE-A3JH	9.13151	0	97.3543	44.3631	81.7224	3.2184	38.2664	33.0314	60.3423	86.0399	81.7952	0.103437	low
TCGA-GN-A26C	2.24932	1	98.8506	48.3399	64.4085	4.4772	24.7672	44.2045	126.084	62.2019	81.6985	0.105167	low
TCGA-DA-A1HY	9.80822	0	89.733	57.7134	74.0943	2.15598	24.1206	52.4787	112.075	68.3686	15.1189	0.107108	low
TCGA-DA-A1HW	1.1726	0	90.4047	50.9868	68.4688	4.84482	26.6933	66.681	51.7012	84.285	58.0619	0.109556	low
TCGA-GN-A4U3	10.1589	0	98.765	59.3863	15.07	3.44053	38.1754	58.6593	12.3658	78.9789	20.839	0.111119	low
TCGA-DA-A1I5	8.9863	0	85.4094	58.9123	73.9144	11.2724	34.8886	46.4211	72.4644	84.9382	68.6732	0.111231	low
TCGA-ER-A19Q	4.2411	1	95.1567	68.3617	67.8887	14.9227	36.0066	44.8105	58.0806	84.7411	63.4252	0.113565	low
TCGA-W3-AA1W	18.263	0	87.5052	17.6573	85.1016	5.98837	30.1259	44.4174	75.0273	81.5241	74.816	0.113896	low
TCGA-ER-A198	4.23014	1	92.5164	53.7675	72.6968	2.83221	30.5451	55.2516	28.6692	91.8169	35.2565	0.116962	low
TCGA-D3-A1QB	7.97808	0	105.097	60.3484	65.6525	6.58694	30.7196	41.4458	53.7182	75.7008	64.0007	0.118348	low
TCGA-GF-A6C8	0.169863	0	96.7572	35.5632	90.0449	0.375834	23.3067	62.3737	31.3489	69.8678	23.5311	0.119045	low
TCGA-EE-A2GJ	6.21918	0	43.8906	29.7775	58.8355	0.434641	35.3347	47.3715	106.489	86.2396	64.0658	0.119956	low
TCGA-D3-A2J7	8.59178	1	100.328	27.8546	59.6468	4.34342	21.4752	48.1011	94.8645	71.2551	42.9475	0.120195	low
TCGA-EE-A2MF	22.3945	1	94.2785	24.1267	80.2625	0.38325	26.1335	56.3527	31.7389	77.7393	37.0086	0.120845	low
TCGA-EE-A2MJ	8.01918	1	90.5284	8.22483	80.4275	1.2283	28.4161	44.0751	53.0097	90.8064	52.2526	0.120999	low
TCGA-FR-A8YE	8.70137	0	95.2431	31.1009	75.1087	2.18482	21.535	42.3959	97.3308	74.4485	64.3508	0.123466	low
TCGA-D9-A6E9	0.824658	0	86.2142	52.388	74.0508	12.4239	35.0547	38.3098	68.9435	64.9545	63.9938	0.124137	low
TCGA-ER-A2NC	3.65205	1	77.3847	37.0602	65.2573	3.00766	37.529	38.9348	42.1532	87.5682	54.0138	0.125313	low
TCGA-D3-A3MR	8.63288	0	113.374	14.9661	81.7635	5.78984	16.0015	47.5318	74.7146	78.4546	80.0586	0.127435	low
TCGA-D3-A3CF	2.04384	1	89.9122	57.7502	68.2535	7.43714	26.414	50.0137	63.8582	81.3621	59.957	0.127697	low
TCGA-D3-A2JO	5.50685	0	94.9179	34.5956	58.0868	12.7073	29.5025	42.4747	69.5673	81.3781	64.1428	0.127859	low
TCGA-D3-A51N	1.88493	0	102.021	54.3094	84.2763	3.1002	13.5853	54.0512	89.7236	67.4821	51.9831	0.130101	low
TCGA-WE-A8ZO	5.63562	0	80.4038	15.8283	83.2151	1.3116	27.2549	29.1077	91.3492	76.9279	61.2281	0.135609	low
TCGA-D9-A1JW	0.30411	0	107.474	71.0638	74.8452	4.69725	24.56	43.3767	37.3087	66.9318	53.1815	0.136464	low
TCGA-EB-A4IS	1.10959	0	107.592	24.9641	73.9928	1.90845	13.5561	34.4586	106.009	84.4952	60.2655	0.13989	low
TCGA-EE-A2GH	17.337	0	87.6573	58.5649	85.7443	4.49154	19.1129	51.5473	63.0888	84.3943	80.2311	0.141309	low
TCGA-D3-A1Q6	5.98356	1	64.6158	37.7429	72.9639	2.75077	15.9172	52.0264	126.948	92.9211	16.8103	0.141403	low
TCGA-EB-A44Q	1.15616	0	103.645	83.5522	62.1902	2.78856	19.0295	44.1432	63.7678	89.4253	58.9623	0.141522	low
TCGA-ER-A3ET	7.75068	1	86.3168	55.1395	63.1934	4.36841	31.582	43.4875	24.5297	78.4102	44.5999	0.141657	low
TCGA-ER-A199	0.764384	1	76.9726	17.0777	73.4492	5.14685	30.2738	42.7826	43.1695	79.0092	40.6937	0.142293	low
TCGA-BF-AAP0	1.24384	0	85.8566	79.8628	71.6253	6.20193	24.841	46.5741	54.2365	78.2883	70.1678	0.144565	low
TCGA-FS-A1ZW	4.12329	0	54.0704	14.8978	86.6807	5.14622	31.2109	43.1629	58.7677	108.117	62.3919	0.144583	low
TCGA-EB-A42Z	1.20822	0	106.168	55.4073	59.12	7.83946	14.2751	50.2461	73.2985	80.5705	23.5311	0.148079	low
TCGA-DA-A95W	1.09041	0	120.563	8.81842	69.4983	0.509063	16.7472	42.2428	22.6548	77.2789	33.4727	0.149476	low
TCGA-DA-A1I7	5.13973	0	72.7812	22.2301	55.2024	2.64825	16.7308	39.2851	135.826	70.1889	31.5355	0.151083	low
TCGA-ER-A19J	0.536986	1	115.869	38.5106	70.658	4.59129	19.8615	44.3317	12.9855	67.2355	30.7012	0.154141	low
TCGA-GF-A3OT	0.824658	0	78.9487	87.034	78.5087	8.26063	27.8628	43.9331	26.628	85.4261	41.9059	0.160977	low
TCGA-WE-A8ZN	4.91507	0	106.376	54.1313	87.7472	2.92704	16.9153	35.2931	45.7515	66.6482	53.4774	0.163186	low
TCGA-D3-A51K	2.74521	0	121.907	62.6031	59.9258	0.917743	11.9977	44.4956	30.7819	64.7506	40.9778	0.165254	low
TCGA-EE-A2GT	3.73973	0	81.1861	83.7019	70.2093	0.631644	27.1564	35.6669	31.9326	69.0237	50.6657	0.166072	low
TCGA-D3-A51T	2.2411	0	87.7908	66.6939	75.774	1.41197	14.4352	48.4798	55.2824	81.2261	35.4664	0.167336	low
TCGA-DA-A95X	4.14521	0	91.439	71.5556	65.1059	1.17614	14.4276	62.2545	18.9487	73.7864	39.6211	0.167346	low
TCGA-LH-A9QB	30.7315	0	89.8	5.89378	56.0268	3.31662	17.8037	60.9179	2.60566	89.7812	12.8513	0.167999	low
TCGA-D3-A1Q3	1.38904	1	78.0763	9.56823	71.4365	0	19.7201	48.6874	27.7124	93.7687	48.3277	0.168212	low
TCGA-EE-A2GI	4.06027	0	81.571	29.4399	65.5995	2.04129	18.8255	45.6779	47.9658	76.8386	52.7204	0.169082	low
TCGA-D9-A4Z2	0.520548	1	100.482	45.3484	82.4419	1.47328	10.3414	46.9378	46.5741	87.9632	11.0752	0.171652	low
TCGA-D3-A8GN	13.4164	0	105.372	6.2444	81.2897	6.66852	15.6146	36.7698	37.2862	85.4009	58.6027	0.172265	low
TCGA-BF-AAOX	1.21644	0	92.4968	69.6151	47.2005	31.7456	21.5974	48.3093	80.1055	73.7146	25.8096	0.172315	low
TCGA-ER-A19D	1.04932	1	78.8394	35.4307	70.4503	1.26146	26.2897	34.7575	23.0321	83.5605	49.4143	0.173886	low
TCGA-GF-A769	2.93151	1	106.327	20.5513	59.5579	0.145381	15.3195	42.9235	14.9096	83.3556	16.2011	0.176804	high
TCGA-EE-A2GC	5.61918	0	76.8386	26.547	68.5036	1.14891	20.0489	37.4735	48.4317	93.1687	67.8288	0.177585	high
TCGA-FS-A1ZB	4.07123	1	92.4968	60.0018	92.1153	28.8597	30.0048	38.7532	10.236	77.9052	61.9048	0.177725	high
TCGA-BF-A5ES	1.34247	0	90.339	80.6259	66.8666	7.40928	15.3044	45.0537	59.4124	70.5609	28.6129	0.178477	high
TCGA-FS-A1ZK	1.99452	1	100.457	32.2088	61.7887	1.04163	10.7459	58.5833	14.9023	70.2645	7.14015	0.179187	high
TCGA-D9-A6EA	2.09863	0	93.3623	20.7742	44.1546	3.14087	13.5853	49.7803	43.304	76.2514	12.3424	0.180714	high
TCGA-EB-A51B	1.47123	0	83.6439	39.8339	72.2458	9.70872	6.7856	45.7756	106.945	89.4811	24.2224	0.183928	high
TCGA-ER-A42K	1.07945	1	89.4436	37.6192	78.8019	0.509063	11.9654	48.922	24.3635	90.3676	16.8519	0.188341	high
TCGA-BF-A3DM	1.64658	0	88.1633	24.3845	52.3024	0.137508	9.06983	46.6733	65.9747	79.088	10.7779	0.18877	high
TCGA-GN-A263	1.27945	1	43.1695	86.6367	79.3358	7.87467	21.0558	57.8188	51.6648	80.5233	38.6556	0.191538	high
TCGA-EB-A85J	0.986301	0	94.8119	36.8968	61.0315	0.262195	16.4631	33.813	32.7265	75.1087	48.3453	0.192637	high
TCGA-XV-A9W5	1.07397	0	109.406	37.7117	66.4497	23.5507	14.1179	46.1944	31.3314	84.9639	40.5894	0.193198	high
TCGA-D9-A148	12.6274	0	90.026	82.5075	76.9356	0.411791	11.2794	48.5951	35.9825	51.5229	42.5428	0.194148	high
TCGA-EE-A29M	4.73699	0	71.5063	43.7486	62.145	0.737313	17.7012	47.6297	30.5627	81.9984	26.3155	0.194152	high
TCGA-ER-A2ND	1.94521	1	86.446	56.4278	57.2116	0.105164	20.0619	35.6975	20.2928	79.2746	40.7861	0.195507	high
TCGA-FS-A1Z7	0.649315	1	59.9258	46.1572	59.0378	5.09396	26.028	46.0523	10.736	84.8784	42.0545	0.197493	high
TCGA-FR-A3YN	7.74795	0	80.8695	64.37	55.4946	3.19677	20.4391	38.857	28.1877	71.1256	33.0496	0.197918	high
TCGA-D3-A8GP	12.7068	0	77.2122	20.9773	66.5157	1.58827	9.63859	42.2856	75.6202	82.0463	11.6634	0.198381	high
TCGA-FS-A1YW	18.0767	1	95.3217	76.1831	77.2641	1.71693	11.41	49.9716	11.4669	70.0589	22.6295	0.19925	high
TCGA-ER-A2NF	2.40274	1	95.2545	55.0653	63.2247	2.18428	14.0448	41.5746	23.7687	65.4144	41.4392	0.199956	high
TCGA-EB-A4P0	0.893151	1	103.33	20.4783	75.0205	0.46618	8.26063	41.5252	29.9604	69.0637	20.6856	0.200012	high
TCGA-EE-A2GB	4.93973	0	82.4502	44.4649	56.7991	0.716458	12.3257	53.3851	24.7672	73.3479	13.9661	0.20023	high
TCGA-EE-A184	5.67945	1	86.2142	70.9115	81.9668	2.02478	14.6285	40.6335	26.9653	78.6471	37.035	0.200374	high
TCGA-W3-AA1R	9.25753	1	86.7238	57.161	50.2401	4.45318	13.2094	51.7446	23.1296	77.1756	42.1097	0.202529	high
TCGA-XV-AAZY	1.10959	0	101.469	83.6522	68.1725	3.24202	16.4291	34.0524	19.653	54.9651	29.377	0.202982	high
TCGA-W3-AA1O	0.334247	1	78.2206	11.0529	56.4977	4.51813	19.1729	45.77	9.86743	76.6977	16.6613	0.203781	high
TCGA-D3-A3BZ	10.8932	0	95.7176	93.0144	67.4083	14.2783	17.0358	39.9697	28.0759	78.5161	39.3468	0.20402	high
TCGA-D3-A8GE	2.20274	0	93.8303	46.1818	69.3557	6.08889	17.6446	37.2609	6.1104	89.6485	43.4875	0.204862	high
TCGA-BF-AAP7	0.871233	0	100.651	32.6676	80.6572	41.5317	18.5717	41.0331	51.848	64.2468	65.7645	0.206967	high
TCGA-YD-A89C	0.575342	0	58.6847	61.019	80.6337	0	21.1216	47.0355	8.11118	83.2493	6.9005	0.207227	high
TCGA-EB-A44R	0.863014	1	95.409	21.343	54.3658	0.0580761	16.7308	26.998	28.9841	79.1814	25.9285	0.207356	high
TCGA-EB-A431	1.55616	0	75.1162	59.2659	61.8726	2.03948	10.5283	48.1011	56.3907	67.3016	7.9888	0.208831	high
TCGA-Z2-A8RT	2.29863	0	79.4302	16.9021	79.5155	0.192473	13.2845	33.2289	47.5778	74.6422	39.8156	0.209936	high
TCGA-EE-A20I	1.12877	1	86.6107	77.0624	58.8742	4.08124	14.5215	34.1539	49.731	74.8452	25.9789	0.210724	high
TCGA-FW-A5DX	1.75342	0	93.9236	11.7678	54.49	1.29153	13.2123	41.6242	8.42848	86.6633	11.6956	0.211689	high
TCGA-EB-A6QZ	0.964384	1	77.1899	38.3098	99.8567	2.9866	11.6613	48.2162	18.0416	72.0077	9.59961	0.212324	high
TCGA-FS-A4F4	5.55616	1	98.9121	69.7999	55.8893	4.15685	10.3054	37.6376	40.1349	61.6794	40.6631	0.215962	high
TCGA-FS-A4FB	2.2274	1	103.063	17.281	81.7554	2.89027	8.09987	42.8377	1.7411	89.1111	14.0278	0.216284	high
TCGA-WE-A8JZ	2.00274	0	70.4503	26.4088	59.5579	0.0978871	11.7165	53.6873	21.488	71.3804	16.5615	0.218825	high
TCGA-EE-A180	7.91507	1	71.5907	17.565	72.6543	1.22177	8.37402	47.1573	35.2441	78.1675	14.4352	0.230752	high
TCGA-D3-A5GL	10.4822	0	65.6129	73.9928	27.5134	2.50862	11.6513	44.7791	52.0879	78.8019	22.5224	0.242488	high
TCGA-EE-A17X	2.48493	1	95.179	84.5783	56.4977	6.87347	8.4638	45.2621	10.1035	70.3607	17.6171	0.243739	high
TCGA-EE-A2MS	13.5397	0	74.9099	50.2461	51.8227	3.33299	14.8269	32.2088	28.8807	85.2627	37.1701	0.24504	high
TCGA-D3-A2JE	2.30411	1	72.2745	7.55573	40.5833	4.60435	9.80442	53.6625	9.01579	95.6282	18.1051	0.245184	high
TCGA-BF-A5EP	0.917808	0	72.886	58.0182	46.9313	0.247817	8.68909	52.5607	16.0537	73.736	17.0705	0.245791	high
TCGA-EE-A2MT	5.93425	0	89.5087	59.8361	43.7006	1.92718	6.29115	41.2089	36.1516	70.8228	10.9758	0.246061	high
TCGA-FS-A4F0	6.48493	0	70.6646	5.61022	72.0004	0	6.9005	48.5228	13.0457	80.5705	3.78139	0.252761	high
TCGA-BF-A5ER	0.89589	0	84.0416	31.7681	62.9556	9.89183	11.224	46.1694	3.23388	54.6595	14.7867	0.253352	high
TCGA-FS-A1ZQ	11.1288	1	96.3264	58.3319	48.681	1.35928	6.70457	42.1532	7.4072	59.6403	15.7765	0.254527	high
TCGA-FS-A1ZN	2	1	88.3718	30.8808	81.4262	27.8986	12.7636	43.4444	10.973	79.8475	38.7665	0.2561	high
TCGA-ER-A19L	10.9589	1	95.8826	34.3334	53.9957	0.371507	8.96746	31.1403	3.03439	84.2504	17.4562	0.259838	high
TCGA-D3-A8GL	7.4274	1	71.855	53.6013	28.4161	0.52207	7.99622	53.9038	6.06979	80.1998	6.33028	0.265321	high
TCGA-D3-A8GK	14.1836	0	85.2716	76.4525	58.4886	1.63658	6.58156	41.6608	7.28113	78.0613	4.09436	0.269333	high
TCGA-FS-A4F9	2.83562	0	33.3725	51.1046	75.2557	0.140168	19.2755	43.5788	1.85114	91.2107	14.8825	0.270917	high
TCGA-WE-A8ZM	8.2411	0	103.33	26.0225	42.4569	0.715	12.659	17.2573	0.129503	63.891	3.84615	0.275107	high
TCGA-BF-A1PU	1.06027	0	77.2341	71.1803	58.7858	5.83538	5.54242	49.5815	6.12436	56.0203	12.1881	0.285584	high
TCGA-FS-A1ZG	0.808219	1	34.8073	50.7775	63.5403	0	15.793	46.8023	6.88637	72.7812	14.1576	0.287482	high
TCGA-EB-A3XE	0.493151	0	100.778	15.3044	96.3036	56.9053	11.7285	38.0175	24.56	64.9545	74.5491	0.296487	high
TCGA-EE-A29L	0.216438	1	15.7251	53.4954	51.2775	1.78267	20.0584	42.8438	28.1266	69.7039	3.41465	0.30012	high
TCGA-YG-AA3N	0.838356	0	91.8663	78.9094	72.837	47.9226	12.4679	39.4622	30.3272	64.4285	62.9623	0.300172	high
TCGA-D3-A51R	5.31781	0	47.6356	65.837	64.718	0.782476	8.33102	46.2123	1.33843	90.7003	1.90277	0.3163	high
TCGA-EB-A82C	0.0465753	0	86.3335	27.151	67.8221	26.488	4.38158	45.3661	6.12061	83.4948	11.3652	0.316811	high
TCGA-FR-A69P	1.30959	0	59.2526	16.4716	32.2088	0.982629	11.6484	31.0428	5.49336	96.3939	16.8333	0.321038	high
TCGA-EE-A17Z	0.720548	1	66.5488	14.9861	57.707	7.52507	5.36503	41.3724	3.17644	65.6129	18.296	0.331424	high
TCGA-EB-A5FP	1.24384	1	69.3144	67.3152	69.2459	34.2999	3.68649	53.0407	15.4811	94.3418	29.515	0.345055	high
TCGA-EB-A3Y7	0.893151	1	71.944	55.37	48.8058	7.3208	4.06637	23.9738	30.2971	48.3277	4.31663	0.371797	high
TCGA-EB-A5VU	0.879452	1	60.3548	36.5471	59.2913	56.6687	13.7624	37.303	40.2086	91.1716	49.0837	0.376294	high
TCGA-ER-A2NB	2.34795	1	89.1018	56.3153	88.5093	92.7276	9.56346	31.1232	19.9763	64.3763	88.1096	0.501116	high

## Sheet: GSE54467+GSE65904
GSE54467	n=79
id	survival_time	status	IL18	CASP4	CASP3	GSDME	GSDMD	APIP	AIM2	NLRC4	GSDMC	riskscore	risk
GSM1+A3:A52315904	11.8981	0	14.9353	11.713	10.2757	10.4678	11.4864	9.52984	11.53	7.71889	7.54292	0.70138	low
GSM1315905	3.88603	1	14.9136	9.48401	10.4242	11.5918	10.1674	9.69576	7.92172	7.61684	7.52402	0.720619	low
GSM1315906	1.91342	1	14.2019	9.32076	9.69999	10.8784	8.14643	10.6399	8.58055	7.57927	7.58224	0.723965	high
GSM1315907	9.12493	0	14.1304	11.6426	10.4288	9.56066	10.3064	10.027	9.38845	8.04625	7.50075	0.703573	low
GSM1315908	11.7353	1	14.7273	11.143	9.72739	11.4023	10.8669	8.66944	8.52214	7.73831	7.60478	0.719446	low
GSM1315909	4.22055	1	14.0108	10.3394	9.45213	10.9428	10.5608	9.80295	10.8146	7.62686	7.54547	0.71	low
GSM1315910	19.0611	0	14.44	11.5169	10.1198	10.2413	10.4347	10.1523	9.31496	7.84924	7.54362	0.706155	low
GSM1315911	15.0271	1	13.9942	9.72027	9.88796	9.84129	8.79798	10.2141	7.74847	7.64069	7.60882	0.724039	high
GSM1315912	4.08575	1	14.3017	10.4995	10.0865	9.45637	10.1807	9.65536	7.62187	7.69716	7.47929	0.718371	low
GSM1315913	10.6841	0	14.7794	10.6265	8.58017	12.1811	12.1642	8.45244	7.54268	7.61501	7.62856	0.720975	low
GSM1315914	9.10356	1	14.2879	10.6675	9.29967	9.10129	8.70637	8.90224	7.7868	7.63455	7.46894	0.731752	high
GSM1315915	8.31452	0	14.44	11.1519	10.5872	11.2971	10.5293	8.6141	8.13691	8.21337	8.02777	0.716682	low
GSM1315916	1.79425	1	14.3323	10.6758	9.49303	9.25966	10.5992	9.47602	8.77696	7.60922	7.50927	0.716306	low
GSM1315917	3.00986	1	13.8137	9.98316	9.40661	9.46875	10.7807	8.87651	7.84757	7.617	7.60251	0.723523	high
GSM1315918	17.9129	0	14.8598	11.4007	9.9664	10.6708	11.9937	9.48145	9.94514	7.66587	7.58703	0.705032	low
GSM1315919	9.8737	1	14.841	11.5603	10.0445	11.064	11.2091	8.44101	8.50089	7.70639	7.51571	0.71846	low
GSM1315920	0.71589	1	13.2367	10.6021	8.67724	11.77	11.2694	9.17847	7.50788	7.54331	7.58053	0.721346	low
GSM1315921	1.62658	1	14.7887	11.1095	10.8643	9.94387	12.0162	8.81275	12.1137	7.76245	7.55681	0.701874	low
GSM1315922	1.62411	1	14.9846	12.2872	10.7178	10.2874	11.7803	9.56976	10.8504	7.85279	7.54278	0.698159	low
GSM1315923	6.14466	1	14.3849	10.5804	10.3019	9.4275	11.0687	9.75917	12.4058	7.58382	7.66569	0.703731	low
GSM1315924	6.55808	0	14.7164	11.1056	11.0873	9.32261	11.2906	9.69152	10.3853	7.96055	7.90734	0.702306	low
GSM1315925	8.18219	0	13.2652	10.4995	8.93435	9.9596	11.0039	8.01531	7.65796	7.61857	7.54015	0.728386	high
GSM1315926	0.837534	0	14.6818	11.4489	10.2335	12.2709	10.5129	10.7515	7.53986	7.65279	7.61376	0.710195	low
GSM1315927	21.4422	0	13.9293	11.1652	9.94185	11.8599	9.55293	10.0904	8.03665	7.64381	7.54605	0.718531	low
GSM1315928	1.61589	1	13.1468	10.0728	8.49272	8.71819	10.5005	8.66659	7.73945	7.47631	7.57447	0.729211	high
GSM1315929	1.61342	1	14.6285	10.0342	10.2598	11.9181	9.05355	9.69576	7.69349	7.88782	7.60771	0.722357	high
GSM1315930	1.76466	1	14.2375	9.78831	9.94266	11.9192	11.481	8.93927	7.8582	8.08942	7.61895	0.712711	low
GSM1315931	8.46575	1	14.5102	8.94187	8.40971	11.5908	10.9414	7.86888	7.96706	7.80224	7.67159	0.729652	high
GSM1315932	4.75315	1	14.0673	11.7745	9.75467	9.28506	9.367	10.0106	7.59865	7.56439	7.49475	0.720637	low
GSM1315933	8.48219	1	13.6894	10.8995	9.06809	10.0745	11.2924	9.12756	7.56769	7.66565	7.68011	0.718798	low
GSM1315934	8.2389	1	14.4779	11.9005	9.53827	8.2507	10.353	9.67003	8.45336	7.67209	7.54377	0.714164	low
GSM1315935	1.98329	1	14.7024	11.5969	10.1678	9.88796	10.7589	9.55188	8.70224	7.61509	7.54994	0.713671	low
GSM1315936	8.78219	0	13.9107	10.8465	9.12756	9.7249	11.0617	9.54152	7.66078	7.7182	7.49216	0.714835	low
GSM1315937	8.84466	1	14.7486	10.0613	10.0027	9.80595	10.1711	8.9225	7.59417	7.51406	7.50045	0.727371	high
GSM1315938	2.36959	1	14.697	10.6084	9.2353	10.0193	11.038	8.85541	8.37606	7.6491	7.50039	0.719243	low
GSM1315939	0.891781	1	14.3111	10.4839	8.8448	9.15937	11.6633	8.78236	7.933	7.4563	7.52491	0.721285	low
GSM1315940	23.3605	0	14.7434	11.6703	10.155	9.92905	10.7732	10.1271	10.6501	7.80195	7.61833	0.70213	low
GSM1315941	7.90932	1	14.2964	11.3494	9.90252	8.37825	10.9814	9.93055	8.9081	7.6497	7.52652	0.708955	low
GSM1315942	5.7937	0	14.2019	10.1899	9.85962	11.1701	10.3184	9.36179	11.4222	7.78742	7.74119	0.711182	low
GSM1315943	1.39397	1	14.8458	11.2483	10.1564	9.04131	11.6286	9.05253	9.59539	7.8093	7.49583	0.707462	low
GSM1315944	5.65068	1	13.9984	10.1401	9.04667	11.4523	11.4403	8.29457	8.36217	7.61594	7.56056	0.723356	high
GSM1315945	8.47644	1	13.6931	9.43486	8.39037	10.4233	10.9549	9.16848	7.81712	7.61829	7.50185	0.721944	low
GSM1315946	3.9074	1	14.9309	10.7392	9.95352	8.69311	10.775	9.42079	9.16933	7.67925	7.48801	0.712927	low
GSM1315947	4.16137	1	13.1643	8.93435	8.97264	12.0239	10.0504	8.57214	7.58682	7.58287	7.53574	0.732786	high
GSM1315948	18.0345	0	13.8678	9.95352	8.23556	12.2678	10.1761	9.42401	7.5114	7.56014	7.624	0.726351	high
GSM1315949	1.22384	1	14.242	11.2418	9.97522	9.80928	11.361	9.38316	9.56301	7.76565	7.6007	0.708293	low
GSM1315950	9.00411	0	14.5769	11.1549	10.7769	10.24	9.82967	9.67116	7.8451	8.01853	7.69228	0.714288	low
GSM1315951	8.48795	1	15.0548	10.4584	10.0579	8.16335	11.2743	9.06727	9.39636	7.5438	7.4397	0.714345	low
GSM1315952	12.8433	1	14.9509	9.22327	8.66617	10.7421	10.7374	9.87798	7.84962	7.60611	7.53353	0.71841	low
GSM1315953	5.05562	1	14.6119	11.9404	10.9074	10.905	11.1669	10.2667	10.1463	7.83524	7.65175	0.699585	low
GSM1315954	7.99068	0	14.6656	11.2054	9.7753	8.43763	10.1445	9.59157	8.994	7.70725	7.66727	0.715308	low
GSM1315955	17.1025	0	12.7927	9.76856	8.35866	9.88967	11.0281	8.32748	7.70935	7.58615	7.45635	0.727495	high
GSM1315956	10.5789	0	14.7069	11.4515	11.2906	11.5869	10.7535	9.72422	10.9044	8.04121	7.60893	0.700467	low
GSM1315957	3.34027	0	14.4998	11.2246	10.0163	10.9001	11.0625	9.34898	10.3256	7.67361	7.5269	0.709346	low
GSM1315958	14.3893	1	13.282	9.69999	8.32473	11.5603	10.7236	8.81022	7.59168	7.61833	7.56025	0.726565	high
GSM1315959	9.95507	0	14.3437	10.8638	10.2209	9.63396	10.2137	8.86786	8.62731	7.75007	7.46831	0.719615	low
GSM1315960	14.0458	0	14.7794	11.4077	10.4828	10.7026	11.0548	9.14718	9.47952	8.10561	7.66082	0.706194	low
GSM1315961	18.9156	1	13.2712	11.0136	9.03045	9.76782	10.8705	8.84827	8.09974	7.66676	7.47639	0.720102	low
GSM1315962	10.6249	0	14.8256	11.5338	10.4055	9.99985	10.8662	9.0012	10.1079	7.99534	7.64001	0.707808	low
GSM1315963	33.134	1	14.7385	9.1139	9.19114	11.2986	12.2051	8.58323	7.77039	7.69194	7.85415	0.720747	low
GSM1315964	6.05014	1	14.211	9.19167	8.99566	11.0907	10.8146	8.66884	7.53636	7.55229	7.87126	0.73006	high
GSM1315965	10.0414	1	14.2158	11.2533	9.23823	8.5836	10.3095	9.43091	8.29407	7.5844	7.61837	0.719508	low
GSM1315966	9.4011	0	14.7593	11.3922	10.2869	8.87929	11.5869	9.58076	8.86811	7.73271	7.65032	0.707635	low
GSM1315967	1.7811	1	13.8168	11.2963	9.90025	11.6703	10.5314	10.025	10.7738	7.82074	7.62155	0.704702	low
GSM1315968	11.8759	0	14.7486	11.2797	10.485	11.1853	11.2261	9.29193	10.7214	7.75127	7.65048	0.707041	low
GSM1315969	3.44219	0	14.6171	9.72422	9.62631	12.1895	11.0318	9.58624	7.66206	7.50783	7.61927	0.720536	low
GSM1315970	7.62329	0	14.7845	10.6594	9.5849	12.7902	11.4418	8.88093	8.04326	7.57726	7.47267	0.719355	low
GSM1315971	5.13699	1	14.0298	11.1807	9.30703	9.63886	11.4844	9.21574	9.11417	7.67279	7.54128	0.711663	low
GSM1315972	16.4918	0	14.1123	10.9569	10.5404	9.6089	10.7666	10.5382	12.0727	7.69722	7.73917	0.698796	low
GSM1315973	4.12603	0	14.44	10.4811	10.1867	9.70073	11.0819	9.65371	9.41436	7.64604	7.59816	0.710877	low
GSM1315974	6.59096	0	14.774	11.6577	10.2647	8.48401	11.05	8.90101	10.0865	7.83184	7.5793	0.709389	low
GSM1315975	1.59452	1	14.9309	9.81166	11.3687	11.4956	9.7307	9.37735	7.56682	7.624	7.52292	0.724583	high
GSM1315976	14.5595	0	14.5102	11.7346	10.159	9.61452	11.6868	9.81387	9.05862	7.97776	7.72504	0.70155	low
GSM1315977	10.1984	1	14.5157	11.5149	9.8425	11.2474	11.8839	9.34368	8.14799	7.57774	7.68931	0.713153	low
GSM1315978	9.08712	1	13.8944	9.86305	8.79621	9.595	9.69856	9.09726	8.3972	7.66121	7.51706	0.725404	high
GSM1315979	3.57781	0	14.7942	9.70436	9.83834	7.8254	9.96354	9.04982	7.74055	7.61079	7.51822	0.725736	high
GSM1315980	1.94055	1	12.6159	9.68868	9.42312	9.93715	10.4616	8.74723	7.89906	7.73382	7.67908	0.725129	high
GSM1315981	0.332055	1	13.8481	10.3475	10.2228	9.47409	10.4894	9.88832	8.25375	7.71451	7.55763	0.713971	low
GSM1315982	10.1145	1	14.2784	11.6437	9.8425	10.8027	11.3541	9.5489	8.29151	7.6404	7.48377	0.711544	low
GSE65904	n=210
id	survival_time	status	IL18	CASP4	CASP3	GSDME	GSDMD	APIP	AIM2	NLRC4	GSDMC	riskscore	risk
GSM1608593	4.69589	0	12.6497	10.4829	10.5759	9.10005	9.65891	9.81071	11.7976	7.32202	6.8045	0.711064	low
GSM1608594	0.967123	1	12.6218	11.4775	11.1617	8.73546	10.917	9.97662	11.877	7.88573	6.91953	0.69367	low
GSM1608595	5.8274	0	12.6352	11.0929	9.9929	11.6289	10.3968	9.81623	8.01783	6.8697	7.5804	0.729048	high
GSM1608596	3.95068	0	13.0814	11.6728	10.8497	9.47349	10.9722	9.32634	11.5104	7.17165	6.89703	0.709796	low
GSM1608597	0.180822	1	11.9132	8.24952	10.1343	8.49589	9.3044	9.1729	7.27633	6.76118	6.85805	0.741742	high
GSM1608598	7.20822	0	12.4804	11.6185	10.925	8.59871	10.8469	9.64721	12.3558	7.41419	6.70904	0.7011	low
GSM1608599	6.64932	0	11.8451	10.3258	10.5512	11.1256	9.63668	9.73594	9.51316	6.92695	6.96923	0.725678	high
GSM1608600	3.58904	0	12.1322	11.7055	10.5166	8.87499	10.3021	9.7623	11.187	7.4106	6.92687	0.707467	low
GSM1608601	2.23836	0	12.7425	10.5486	10.7596	9.17055	9.8155	9.53224	8.27439	6.91707	6.87076	0.727868	high
GSM1608602	3.83836	1	12.173	11.3569	9.62801	9.46474	8.80718	9.25489	8.23329	6.94617	6.82414	0.734128	high
GSM1608603	0.276712	0	12.618	11.152	9.90718	9.71497	10.7326	9.15994	8.99261	6.79641	7.33486	0.728634	high
GSM1608604	8.27671	1	12.2359	9.46191	10.4296	11.0456	9.29171	8.71556	8.72887	6.80593	6.84806	0.739172	high
GSM1608605	1.76164	1	12.4929	10.8524	9.79264	10.3741	9.01103	9.94863	10.0384	6.83589	6.84527	0.726239	high
GSM1608606	3.68219	1	12.4071	11.5923	10.5802	9.96236	10.4078	9.3878	10.6385	7.34618	6.81518	0.711666	low
GSM1608607	3.01644	0	13.2211	11.1933	9.65161	10.7146	9.75502	9.47384	9.00319	6.97269	6.76597	0.725519	high
GSM1608608	0.205479	0	12.8466	8.93567	10.5471	9.13385	9.50243	8.57914	7.6602	6.68101	7.02869	0.745047	high
GSM1608609	0.210959	1	12.711	10.9873	9.95564	12.2563	9.41333	9.74784	8.44451	7.10446	6.76809	0.725211	high
GSM1608610	4.06849	1	13.2933	10.1016	10.8082	8.88464	9.11096	9.13198	8.10292	6.84833	6.80217	0.735838	high
GSM1608611	0.254795	0	12.7264	10.5905	9.99326	10.3811	9.40407	8.98918	9.67504	7.26107	6.78602	0.724953	high
GSM1608612	2.32603	1	14.0687	11.7488	10.2846	9.08514	10.2334	9.32399	9.9165	6.78366	6.71597	0.722729	high
GSM1608613	0.468493	0	13.1346	10.6772	9.72556	10.546	9.53469	9.25642	9.33792	7.75323	6.85497	0.71595	low
GSM1608614	0.534247	1	13.78	11.2405	10.3514	11.2842	9.78592	9.82447	9.11923	7.36887	6.86619	0.716381	low
GSM1608615	3.46849	0	12.6616	10.9206	10.0695	10.859	9.87639	9.33332	7.64863	7.23505	6.69247	0.724944	high
GSM1608616	17.3781	0	12.2709	12.8353	10.7724	9.7463	10.06	9.55251	9.98956	7.19188	7.01368	0.715535	low
GSM1608617	2.24658	0	13.028	11.5043	10.3882	10.3253	8.16564	10.027	8.11098	6.96156	6.79286	0.731135	high
GSM1608619	0.517808	0	13.0259	11.4496	10.3371	10.62	8.28244	9.14329	7.39692	6.80747	6.81517	0.741537	high
GSM1608620	1.2411	1	13.8915	10.516	10.4975	11.4534	9.54603	9.15888	7.48161	6.79594	6.82454	0.736391	high
GSM1608621	3.34247	0	13.0483	9.50679	9.9027	9.05399	9.70667	10.1062	7.61621	6.98871	6.81664	0.726694	high
GSM1608622	1.53151	0	12.7838	11.0938	10.1762	10.9998	9.6018	9.76811	11.3019	6.83994	6.87546	0.720921	low
GSM1608623	2.28493	1	13.4565	11.1222	9.86866	9.53794	10.5331	8.82132	10.9235	7.06848	6.75745	0.719242	low
GSM1608624	2.82192	0	12.4866	10.2601	9.6018	10.9029	9.53884	9.35614	7.82302	7.01777	6.72044	0.731007	high
GSM1608625	8.78356	0	12.5589	11.5715	10.4823	9.09858	10.7241	9.28837	11.0142	7.47595	6.92299	0.708264	low
GSM1608626	3.28493	1	12.9672	11.3736	10.5932	9.38109	10.6831	9.4418	10.3278	6.9518	6.84345	0.717192	low
GSM1608627	14.2795	0	12.3619	10.9839	9.75697	11.0278	9.90952	9.26621	10.8362	7.25485	6.80508	0.717605	low
GSM1608628	1.62192	1	13.2856	11.0714	10.1033	9.10276	10.3567	9.85898	7.57582	6.74455	6.76246	0.726523	high
GSM1608629	0.136986	0	12.4056	8.67401	10.2789	8.69824	7.73697	9.25337	7.20955	6.74796	6.90654	0.749132	high
GSM1608630	3.25205	0	12.5785	9.94725	9.6687	10.6078	9.66356	9.67678	8.96511	6.79149	6.7584	0.729321	high
GSM1608631	1.14795	1	13.261	10.7097	9.56732	9.51421	9.72889	9.29223	8.03089	7.04622	6.79795	0.728844	high
GSM1608632	0.569863	1	13.9624	10.6534	9.60212	9.25734	10.1371	9.62989	9.15756	7.10902	6.82675	0.720594	low
GSM1608633	6.79726	1	13.1429	11.7723	10.7934	11.0569	10.1339	9.41397	9.9407	6.87746	6.819	0.721881	low
GSM1608634	0.731507	0	13.6688	11.424	10.6348	9.80242	10.2464	9.55251	10.7124	6.80783	6.83788	0.719781	low
GSM1608635	1.19178	1	13.7347	10.0715	9.90224	11.0045	9.00566	9.09657	7.96591	6.82595	7.11504	0.7405	high
GSM1608636	2.03288	1	12.6597	11.0449	9.73362	10.3567	9.34285	9.4709	7.45452	6.76321	6.6369	0.734386	high
GSM1608637	0.265753	1	12.1217	11.3027	10.5754	9.40262	9.39593	8.73107	8.05197	6.72207	6.72777	0.737759	high
GSM1608638	1.23562	0	13.621	10.5429	9.91751	11.399	9.93496	8.84851	7.60387	6.94284	6.77243	0.734045	high
GSM1608639	10.3534	0	13.6623	11.0553	10.4669	9.54898	10.6216	9.39908	11.3235	7.04083	6.77582	0.713954	low
GSM1608640	0.531507	1	13.3372	11.0662	10.564	9.57393	9.86367	9.45178	8.77186	7.12012	6.74584	0.722391	high
GSM1608641	7.05205	0	12.4789	10.7877	10.0461	9.6116	9.73362	10.4031	9.17651	7.37189	7.25138	0.715184	low
GSM1608642	3.45205	0	13.5105	11.0824	9.97498	9.60088	10.5049	9.06642	10.8062	7.2532	6.80089	0.715289	low
GSM1608643	1.73699	0	12.9488	8.95106	10.3952	11.2182	9.70096	10.7269	7.60691	6.80058	6.75235	0.726096	high
GSM1608644	0.060274	0	12.4277	11.6499	10.5336	9.71497	9.88481	10.0055	7.25207	6.77829	6.93174	0.728258	high
GSM1608645	1.61918	1	12.7815	10.4773	10.2576	12.5413	10.105	9.77664	8.81508	7.12041	6.87725	0.721551	low
GSM1608646	0.287671	0	13.275	11.832	10.4234	9.19384	8.94319	9.59783	11.4581	7.06901	6.79463	0.719046	low
GSM1608647	3.9863	0	12.7926	11.0486	10.1794	9.96197	9.54652	9.16408	8.20819	7.0291	6.80275	0.729733	high
GSM1608648	3.84658	1	12.6034	10.7872	10.0259	9.89709	10.9094	9.36796	9.82611	6.98952	6.77062	0.7183	low
GSM1608649	1.03562	1	12.8422	10.794	9.76408	10.7308	10.0502	9.64285	9.26895	6.83484	6.76128	0.724894	high
GSM1608650	6.93151	1	12.8863	11.4365	9.69078	10.0673	9.836	8.93101	8.43213	6.82404	6.85836	0.732826	high
GSM1608651	1.50685	1	13.0195	9.44937	10.4353	10.6782	9.36243	9.50085	7.39251	6.82787	6.73886	0.735563	high
GSM1608652	8.72603	0	13.0004	10.6826	10.3	12.0655	9.6404	9.34775	9.03684	7.56244	6.75081	0.718008	low
GSM1608653	0.849315	1	12.6696	11.1633	10.566	9.74598	9.72299	9.49559	10.1246	7.19168	6.79692	0.718448	low
GSM1608654	0.772603	0	12.8799	9.94354	9.6012	9.09333	8.82912	8.75485	7.6655	6.76498	8.60881	0.754502	high
GSM1608655	9.08219	0	12.9236	11.1991	10.0205	9.2805	10.2112	9.46542	8.03599	6.96096	6.7031	0.72497	high
GSM1608656	0.753425	1	12.7022	10.9892	10.1897	9.2076	10.0427	9.71459	11.3043	6.80234	6.71722	0.718437	low
GSM1608657	9.8137	0	13.2821	10.6767	10.099	9.56843	9.44698	9.85523	9.12987	6.96976	6.83627	0.724558	high
GSM1608658	1.32603	0	11.8224	11.8585	10.6379	9.81779	10.8693	10.3033	12.9366	6.94886	6.7508	0.702862	low
GSM1608659	2.00274	0	13.0324	11.2755	9.95219	9.72299	10.1267	8.64564	11.3774	6.85719	7.30533	0.727664	high
GSM1608660	2.39726	0	12.9897	11.8881	9.09233	9.17055	9.74971	8.89558	7.26476	6.80369	6.71874	0.735634	high
GSM1608661	0.0328767	1	12.4743	10.8185	9.96925	11.4381	9.17833	9.68141	8.29188	7.22294	7.03945	0.726924	high
GSM1608662	1.7589	1	12.1409	10.4088	10.4526	10.0376	10.0954	9.27013	10.0424	6.94796	7.07067	0.725137	high
GSM1608663	1.26301	0	12.801	11.0354	10.611	9.53323	9.27312	9.86467	10.9779	6.81802	6.81226	0.722026	high
GSM1608664	3.85205	0	12.0255	9.88053	9.98888	8.10535	9.95134	8.98063	8.19343	6.77896	6.71946	0.733964	high
GSM1608665	3.6411	1	13.2109	10.5326	9.62989	9.92552	9.83757	8.65737	11.5998	6.95092	6.9199	0.726051	high
GSM1608666	3.21096	0	13.0174	11.1222	10.1865	9.31983	10.315	9.58274	11.0887	7.22494	6.65259	0.711322	low
GSM1608667	0.449315	0	12.9214	11.042	9.25763	9.3802	10.4943	9.41918	7.3376	6.87759	6.7815	0.728324	high
GSM1608668	1	1	12.7926	10.3919	9.38808	11.7022	9.71041	9.36186	8.03792	6.96565	6.83904	0.731249	high
GSM1608669	7.07945	0	12.6374	12.2728	9.58382	8.05532	10.0755	9.46261	8.56607	6.80686	6.76099	0.725603	high
GSM1608670	7.17534	0	12.422	11.2009	10.1404	8.93988	10.4224	9.48034	9.66317	6.93399	6.92714	0.721205	low
GSM1608671	1.09315	1	12.8647	11.4415	10.5035	9.11311	10.6306	9.67298	9.38509	6.82	6.9231	0.720729	low
GSM1608672	15.1507	0	12.6677	10.6477	10.5738	12.0286	8.83281	9.42054	8.18632	6.90818	6.8863	0.734892	high
GSM1608673	16.7041	0	12.7901	10.6518	10.1935	11.4172	9.35684	9.29658	9.7789	6.74477	9.21814	0.745378	high
GSM1608674	3.59452	0	13.0004	10.8999	9.58887	8.47892	8.9248	8.98608	7.60245	6.79518	9.3014	0.754547	high
GSM1608675	0.328767	1	12.8215	11.2677	9.37209	9.31418	8.58458	9.50169	7.56062	6.85585	6.87877	0.73726	high
GSM1608676	0.931507	0	12.0164	11.6957	10.04	10.9702	9.40556	10.1003	11.296	7.05815	7.01274	0.716265	low
GSM1608677	1.17534	1	12.2672	11.0341	10.1599	9.72388	10.7909	9.36186	8.7793	6.90462	6.81597	0.722776	high
GSM1608678	17.6795	0	12.3545	11.8115	10.0312	9.52689	9.82489	10.72	11.1755	7.06686	7.83146	0.714148	low
GSM1608679	3.59726	0	12.8799	10.5687	10.4548	9.27652	10.2155	10.1561	8.51566	6.82119	7.74745	0.727697	high
GSM1608680	0.764384	1	13.4007	10.6157	9.82935	10.4306	9.9165	8.84564	8.17284	6.9608	6.8387	0.732474	high
GSM1608681	3.04658	0	12.7403	10.7755	8.95996	9.68071	9.26407	9.03799	8.17247	6.90976	6.76891	0.735133	high
GSM1608682	0.30411	0	12.3651	11.0093	10.3162	10.0528	9.90102	9.2436	9.53838	7.00755	6.75507	0.724058	high
GSM1608683	0.534247	1	12.6116	10.4073	9.96472	10.0654	9.86401	9.9027	10.7152	6.89573	6.88056	0.720215	low
GSM1608684	2.01096	0	12.4464	11.1305	10.6317	10.2924	9.89285	9.86537	10.7314	6.90626	6.87974	0.718683	low
GSM1608685	1.48493	1	12.548	10.5065	9.58745	8.20532	9.32205	9.65423	7.66477	6.86568	6.76398	0.731991	high
GSM1608686	0.224658	1	12.3666	10.2799	9.83637	8.66328	8.85433	9.42445	7.972	6.75534	6.79234	0.737415	high
GSM1608687	0.830137	1	13.03	11.2061	10.0636	10.1978	10.3021	9.01439	10.305	7.08199	7.15764	0.722683	high
GSM1608688	0.249315	1	13.1842	10.6699	10.5677	9.7951	9.08592	9.14188	8.23856	7.10268	6.79221	0.731009	high
GSM1608689	0.139726	0	12.4583	10.9162	10.3603	11.5967	9.31983	9.78624	8.53255	7.10908	6.88186	0.725391	high
GSM1608690	1.24658	1	12.278	10.5569	9.92646	10.7488	8.9625	9.11639	8.17211	6.89601	6.77177	0.736269	high
GSM1608691	0.194521	0	11.877	11.0761	9.81903	9.79264	10.507	10.059	11.6762	6.77742	6.81879	0.714227	low
GSM1608692	1.16164	0	12.5395	10.794	10.2268	8.58342	10.0082	9.11764	10.8411	7.28193	6.7709	0.716699	low
GSM1608693	1.5726	1	13.7896	10.6856	10.4021	8.23019	10.4569	8.91905	9.18488	6.83896	6.77364	0.726979	high
GSM1608694	2.8137	0	12.6616	11.0714	10.142	9.59656	8.88146	9.1316	7.77805	6.94392	6.77652	0.735565	high
GSM1608695	15.4301	0	12.8778	10.5186	9.85898	8.35399	9.91986	10.246	9.70999	7.19464	6.91335	0.714988	low
GSM1608696	3.91507	0	13.0195	11.4994	10.1037	11.1031	10.5921	9.58274	12.4524	7.13906	6.93655	0.709508	low
GSM1608697	0.830137	1	12.9449	10.1326	9.37929	9.7205	9.32269	9.35064	12.2814	7.00361	6.60538	0.720096	low
GSM1608698	0.912329	0	12.6978	11.4263	10.451	11.1535	10.1309	9.73594	9.24088	7.09642	7.52428	0.722833	high
GSM1608699	0.224658	1	13.4007	10.9094	10.0171	9.67007	9.11701	9.3802	8.18182	7.38476	6.62908	0.723873	high
GSM1608700	1.35068	1	12.6157	11.26	10.6502	9.10105	8.85572	9.76377	10.6737	6.89132	6.6166	0.722842	high
GSM1608701	0.465753	0	12.5226	10.7682	10.6012	10.3483	10.0044	9.19322	9.24871	7.10884	8.32208	0.732258	high
GSM1608702	0.980822	0	12.4305	10.6259	9.48487	8.95884	9.52412	9.46676	8.22671	6.90766	6.97175	0.731501	high
GSM1608703	6.13425	0	12.9507	11.6383	11.1103	9.87485	10.2298	9.70544	11.1256	7.02309	6.87224	0.713979	low
GSM1608704	0.345205	1	12.4116	10.018	10.4762	8.56135	8.81325	8.9407	7.93045	6.7792	6.75442	0.740404	high
GSM1608705	6.35342	0	12.93	11.5391	10.4143	9.55699	10.7274	9.39133	10.3909	7.1749	7.02405	0.714614	low
GSM1608706	1.93699	1	13.235	11.0006	9.85393	9.56808	9.59965	9.33011	11.4757	7.01285	7.65295	0.725142	high
GSM1608707	3.63014	1	12.8057	10.9042	9.72346	8.25539	10.1861	8.96816	8.88898	6.79173	6.81073	0.730076	high
GSM1608708	0.375342	1	12.9941	10.9599	9.68107	9.41042	9.69306	9.04684	10.9758	7.06793	6.78913	0.722276	high
GSM1608709	3.92329	1	13.5239	11.3149	9.95526	9.40769	11.0465	8.35742	10.1076	6.72458	6.87283	0.727819	high
GSM1608710	0.0164384	1	13.7119	9.64285	8.80741	9.1929	9.1535	8.82844	7.63581	6.62448	6.84287	0.745197	high
GSM1608711	0.432877	0	13.4409	11.1111	9.58852	9.72597	9.78689	9.21293	9.58993	8.01208	7.41431	0.712683	low
GSM1608712	1.05753	1	12.2618	11.2685	9.84557	10.1956	7.92387	10.0439	10.3663	6.7792	6.75012	0.729859	high
GSM1608713	1.7863	0	12.9876	11.832	10.7996	8.81237	11.0384	9.10005	11.5884	7.14007	6.83082	0.71059	low
GSM1608714	13.7123	0	12.5551	11.0479	10.4427	9.8574	9.43809	9.11792	7.19041	6.73285	6.83155	0.738044	high
GSM1608715	0.509589	0	13.8061	11.3967	10.5863	9.55699	10.5559	9.19064	11.349	7.45694	6.87478	0.709071	low
GSM1608716	0.243836	0	13.1231	9.80754	9.78491	10.8252	8.50896	8.47428	7.84666	6.846	6.7353	0.745733	high
GSM1608717	1.21096	1	13.0691	9.79553	10.3719	12.012	9.05055	9.08891	8.66653	6.97305	6.83408	0.734844	high
GSM1608718	1.78082	1	12.801	10.6912	10.3459	9.96321	10.4898	9.20921	10.7817	7.17959	7.068	0.717577	low
GSM1608719	0.841096	0	13.1027	11.2396	10.1854	9.3044	10.3429	9.5146	10.0908	6.99485	6.73289	0.718116	low
GSM1608720	12.1918	0	12.6958	10.9162	9.76146	9.49003	10.4991	9.71542	11.6028	7.10806	6.99617	0.71268	low
GSM1608721	0.515068	1	13.7661	10.3324	10.4806	9.98202	9.1729	8.91998	8.13171	7.05225	6.84405	0.734067	high
GSM1608722	3.34795	1	12.2745	11.4179	10.7996	10.0826	10.2641	10.6338	10.613	7.09348	6.94337	0.708722	low
GSM1608723	3.3726	0	12.586	10.5247	9.78592	10.8294	9.7183	9.42413	9.83828	7.14888	6.84237	0.722456	high
GSM1608724	1.70685	1	12.227	10.7102	10.7168	10.4384	10.2151	9.37876	11.69	6.99451	6.99255	0.717836	low
GSM1608725	0.539726	1	13.084	11.376	10.185	10.2092	10.0924	9.23055	10.5843	7.47959	6.8242	0.712959	low
GSM1608726	0.871233	0	12.2911	10.9376	10.0793	9.80359	9.61838	9.85932	7.89675	7.38263	6.97971	0.720918	low
GSM1608727	1.0411	1	12.674	11.5299	10.5123	10.7507	10.401	9.45632	10.6226	7.10902	6.85286	0.715555	low
GSM1608728	5.23836	0	14.2514	9.90138	10.0295	8.76296	8.24386	9.31534	7.73257	6.98918	7.0093	0.739553	high
GSM1608729	1.15068	0	12.7725	11.4356	10.2092	10.7195	7.46703	9.67504	7.11571	6.77525	6.88681	0.743765	high
GSM1608730	1.4411	1	13.8611	11.926	9.43508	11.399	10.3488	9.15756	8.90039	7.79208	8.00101	0.718288	low
GSM1608731	0.580822	0	12.808	11.6137	10.1599	9.27255	10.1664	9.61967	9.62953	7.01566	6.7172	0.718545	low
GSM1608732	2.41096	0	13.0527	11.5104	10.1016	9.28891	10.4478	9.11792	10.5812	6.91529	6.94432	0.72125	low
GSM1608733	1.0274	1	12.8625	10.1363	9.88561	9.31596	8.65908	9.92365	7.66645	6.82876	6.76809	0.734622	high
GSM1608734	0.717808	1	12.8625	10.7422	9.79967	9.6359	9.91145	8.42296	7.23903	6.91325	6.83186	0.738356	high
GSM1608735	0.153425	1	12.3467	10.546	9.98329	8.42997	9.68385	8.99767	7.5489	6.97764	6.75795	0.732987	high
GSM1608736	0.975342	1	12.3842	10.5449	9.38893	10.1854	10.394	10.0412	8.01713	6.86558	7.04189	0.7253	high
GSM1608737	1.30411	1	13.2386	10.3333	10.2885	9.37094	9.79338	9.57393	9.14401	7.28184	6.90931	0.720478	low
GSM1608739	1.74795	1	12.7198	10.9736	9.45809	9.2418	9.83409	10.0506	7.81761	6.80037	6.83121	0.727403	high
GSM1608740	1.19178	1	12.9627	10.4057	9.94586	10.0102	9.74462	9.11609	8.91142	6.85161	6.83766	0.731403	high
GSM1608741	0.117808	0	13.3643	10.8341	9.56264	9.68526	8.7003	8.3787	7.47342	6.75147	9.03399	0.760054	high
GSM1608742	0.115068	1	12.6826	10.4635	10.9722	10.0488	9.32115	8.93512	7.08379	6.6337	6.70998	0.741597	high
GSM1608743	0.923288	1	12.5535	11.0252	10.4597	9.55056	9.93167	9.08356	7.7196	6.74257	6.8178	0.734096	high
GSM1608744	1.07397	1	11.973	10.6928	9.76928	8.0472	8.22567	9.39964	7.92575	6.87677	6.85145	0.738588	high
GSM1608745	1.62466	1	12.5535	11.5998	10.8611	8.28546	10.6094	9.52629	10.53	6.82689	6.83232	0.717591	low
GSM1608746	2.62192	1	12.3787	11.4496	10.2941	8.29448	11.1247	9.02384	9.5287	7.2226	6.85498	0.715607	low
GSM1608747	1.85753	0	12.5107	11.8999	10.3778	10.7682	10.1204	9.65331	9.54423	7.29007	6.774	0.714627	low
GSM1608748	0.887671	0	13.1613	11.2531	10.0011	9.89083	10.0862	9.62034	8.3877	7.10563	6.77513	0.721786	low
GSM1608749	1.73699	1	12.9758	10.708	11.0214	9.14261	9.65582	9.25368	9.84557	7.34085	6.83467	0.719094	low
GSM1608750	1.7726	0	13.0717	11.006	10.5129	9.26803	10.2911	9.40858	10.5868	7.11096	6.8086	0.716493	low
GSM1608751	2.00548	1	12.3406	10.8776	9.71746	12.3997	9.66647	9.25795	8.17691	7.01995	6.89098	0.730575	high
GSM1608752	0.690411	0	12.8329	10.8355	10.3013	10.1674	10.1733	9.20951	7.83044	6.82467	6.80777	0.730853	high
GSM1608753	1.12603	1	13.275	11.0259	10.4353	9.76315	10.5786	9.12755	9.58159	7.34724	6.97648	0.716947	low
GSM1608754	0.920548	1	13.7485	11.1966	10.3093	8.1627	9.51207	8.84016	9.38298	6.84612	6.77374	0.730962	high
GSM1608755	0.361644	1	13.6352	10.7549	9.68995	11.4954	9.90187	8.72698	8.85356	6.99499	6.8614	0.731375	high
GSM1608756	2.3589	0	12.3888	10.6264	9.83256	9.71041	9.9957	9.73927	8.17156	6.84649	6.80308	0.727333	high
GSM1608757	4.87397	0	12.3772	11.2694	10.5263	10.7001	10.0209	9.6961	8.91142	7.07984	6.74531	0.720378	low
GSM1608758	5.36438	1	13.1027	11.4029	9.97211	9.80321	9.76571	9.29398	9.70173	6.8662	6.86307	0.726394	high
GSM1608759	0.254795	1	13.607	10.9443	10.0666	9.76635	9.65161	9.25675	9.74755	6.8493	6.66445	0.726733	high
GSM1608760	0.19726	1	12.9236	10.7285	10.3385	10.3483	9.87105	8.72169	7.3307	6.75391	6.84105	0.73865	high
GSM1608761	1.26301	1	12.3711	10.8821	10.1719	11.9561	10.1538	10.2031	9.67996	6.8953	7.27333	0.721359	low
GSM1608762	1.24932	0	12.6437	10.7452	10.1935	10.8639	9.55764	9.70259	9.96024	6.76372	7.08331	0.727938	high
GSM1608763	5.9589	0	12.9195	11.3483	10.2413	9.32172	10.3405	9.48487	9.98496	7.19997	6.79437	0.715534	low
GSM1608764	7.67123	0	12.8378	11.1031	10.0762	9.24811	10.1097	9.78192	11.6008	7.869	7.47745	0.704325	low
GSM1608765	0.180822	1	13.9903	10.6285	10.0048	10.6654	10.3794	8.87252	9.38917	7.03455	6.70241	0.724674	high
GSM1608766	0.841096	0	12.422	10.5247	10.948	9.94028	9.62567	10.1115	7.99561	6.77221	6.72182	0.727101	high
GSM1608767	0.120548	1	12.2691	10.3535	10.1444	10.5471	8.83635	9.88363	8.39348	8.1612	7.03107	0.712252	low
GSM1608768	2.83562	0	13.2678	11.6694	10.2218	9.67433	10.1132	9.85617	10.6728	7.32342	6.94697	0.710887	low
GSM1608769	0.531507	0	12.3931	11.1941	10.1807	9.69425	9.49559	9.17601	11.7079	7.30204	6.91125	0.716891	low
GSM1608770	9.2137	0	12.9055	11.3671	10.179	10.2817	10.9866	9.78491	11.1884	7.13963	6.90838	0.709147	low
GSM1608771	0.446575	1	12.3406	10.3984	11.1312	9.84557	10.3343	9.04862	10.6502	6.83569	6.81963	0.723695	high
GSM1608772	1.43288	0	12.7968	11.5289	10.216	9.19991	9.73821	8.92944	8.08088	6.91658	6.89639	0.732187	high
GSM1608773	1.4	0	12.3497	11.6008	11.0399	11.2423	10.216	10.1464	11.5025	7.1241	6.92687	0.709347	low
GSM1608774	1.12603	1	13.1231	12.021	10.5749	10.1132	9.80282	9.71332	7.82771	6.80684	6.77147	0.727309	high
GSM1608775	0.232877	1	12.6958	10.8617	10.4806	11.0953	9.79403	9.58993	10.5885	6.8664	6.78591	0.722241	high
GSM1608777	1.86849	1	12.9034	11.1494	10.5383	11.6331	9.44566	9.8975	9.37518	7.04739	7.00958	0.723025	high
GSM1608778	1.72329	1	12.943	10.611	10.0994	9.52659	7.38606	8.85356	9.01282	6.76431	6.93361	0.746396	high
GSM1608779	0.452055	1	12.8533	11.0569	10.3282	10.439	9.83676	9.5528	9.22022	7.49834	6.765	0.715267	low
GSM1608780	0.517808	1	13.3008	11.2104	10.9958	8.86299	10.4415	9.70096	8.32285	6.87527	6.8211	0.722562	high
GSM1608781	0.180822	0	13.5034	11.1838	10.4691	9.47242	10.0233	9.15558	11.2835	7.16685	6.81327	0.716706	low
GSM1608782	4.05205	0	13.0259	11.6393	10.8056	9.1382	10.6477	9.74462	10.506	7.33824	6.81579	0.707981	low
GSM1608783	0.175342	1	12.5226	10.5635	10.2641	9.28188	10.4322	10.2512	12.8125	7.03476	6.88121	0.706852	low
GSM1608784	0.476712	0	12.4712	10.125	9.58637	11.0333	10.0531	9.38701	8.08667	6.81901	6.79914	0.731437	high
GSM1608785	3.23836	1	13.4007	11.1958	10.1956	9.63029	10.4515	9.73993	11.4486	6.96124	7.11823	0.715387	low
GSM1608786	3.43288	1	12.9507	11.2916	10.4882	9.43376	10.5383	9.13858	10.7032	7.19053	6.84251	0.715459	low
GSM1608787	1.87671	0	12.5728	10.62	9.59996	10.6379	8.38549	8.60618	8.97485	6.80412	8.71838	0.753868	high
GSM1608788	1.34521	1	13.039	9.66391	9.99221	9.05954	9.79553	9.06268	7.88172	6.83494	6.7804	0.73489	high
GSM1608789	2.01644	1	12.5342	10.0408	9.97764	12.1964	9.97972	9.57059	8.34694	6.79969	6.80393	0.73032	high
GSM1608790	3.00548	1	12.4994	10.5775	9.63259	11.8077	9.80122	9.85199	7.82302	6.97821	6.80289	0.727113	high
GSM1608791	2.16164	0	12.3006	10.9945	10.0954	8.64731	9.9929	8.90563	9.53224	6.80835	6.84566	0.729501	high
GSM1608792	1.42192	0	13.2424	11.2251	10.5604	11.8561	9.84766	9.71542	8.93071	7.74256	6.96322	0.712045	low
GSM1608793	4.88767	0	13.1842	11.5348	11.1527	8.90124	10.5403	9.66609	11.2389	7.27256	6.93005	0.708654	low
GSM1608794	1.55068	0	12.2864	11.2566	10.4067	10.4204	10.9206	9.77628	10.0168	7.227	6.83876	0.710826	low
GSM1608795	3.77808	0	12.7153	10.9331	10.142	12.7901	10.2334	9.17651	9.34889	7.45647	6.82355	0.717581	low
GSM1608796	2.33151	0	12.7064	10.9132	10.0163	8.71335	10.4164	9.36737	10.8881	6.94581	6.76525	0.718157	low
GSM1608798	0.843836	0	12.1516	11.2685	9.60241	12.8399	10.2543	9.979	8.89222	6.92734	7.27097	0.724102	high
GSM1608799	7.91781	0	13.5173	11.2294	10.9992	9.48375	10.917	9.68242	9.62601	6.93523	6.84447	0.716299	low
GSM1608800	1.74795	1	13.2495	10.9405	10.491	9.63259	10.5211	9.06048	7.594	6.8798	6.84014	0.72957	high
GSM1608801	0.808219	1	12.0786	10.6518	10.1263	9.74663	9.92795	9.56808	9.91041	6.99396	6.90371	0.722368	high
GSM1608802	0.421918	1	13.1429	10.4646	10.1335	11.1142	9.96703	9.839	8.5757	7.00897	6.93296	0.72418	high
GSM1608803	0.531507	1	12.5805	9.63551	10.3146	9.32053	10.2928	9.03799	7.60572	6.74898	6.76062	0.734486	high
GSM1608804	0.39726	1	12.8948	10.2652	9.48772	9.40769	9.89083	9.93074	10.1623	6.8076	6.9608	0.72352	high
GSM1608805	3.27123	0	13.2386	10.9101	10.289	9.04684	10.4234	8.64038	9.98363	6.83996	6.98863	0.728325	high
GSM1608806	4.08493	0	12.8533	11.4926	10.3017	10.2528	9.582	9.45144	9.34738	6.78353	6.77315	0.727717	high
